# Supplementary material for: Cardiolipin prolongs the lifetimes of respiratory proteins in Drosophila flight muscle
Source: J Biol Chem. 2023 Sep 9;299(10):105241. doi: 10.1016/j.jbc.2023.105241 (PMC10622840; doi:10.1016/j.jbc.2023.105241)
Supplement: Data Set 1 [file mmc1.xlsx]

## Sheet: Proteins
Compartment	Subcompartment	Protein IDs	Protein names	Gene names		Rate constants (d-1)				Half-life (d)
						Wild-type	ΔTaz	ΔCrls1		Wild-type	ΔTaz	ΔCrls1
Cytosol		P41043	Glutathione S-transferase S1	GstS1		0.002082	0.009045	0.01725		332.924	76.6332	40.1824
Cytosol		Q7KRZ3	Exocyst complex component 8	Exo84		0.006947	Unstable	Unstable		99.7765	#VALUE!	#VALUE!
Cytosol		Q9VCS2	IP10670p	Dmel\CG13833		0.01105	0.05666	Unstable		62.7283	12.2334	#VALUE!
Cytosol		P31007	Disks large 1 tumor suppressor protein	dlg1		0.02127	0.02712	0.02833		32.588	25.5585	24.4669
Cytosol		Q24560	Tubulin beta-1 chain	betaTub56D		0.01595	0.02013	0.01762		43.4575	34.4335	39.3387
Cytosol		Q9V400	Integrin linked kinase, isoform A (EC 2.7.11.-) (LD24671p) (Putative integrin-linked kinase)	Ilk		0.0158	0.01881	0.07248		43.8701	36.8499	9.56329
Cytosol		Q7KLE5	Endophilin-A (SH3 domain-containing GRB2-like protein)	Amph		0.01886	0.03799	0.06071		36.7522	18.2455	11.4173
Cytosol		P06605;P06603	Tubulin alpha-3 chain;Tubulin alpha-1 chain	alphaTub84D;alphaTub84B		0.01915	0.02582	0.02301		36.1957	26.8454	30.1237
Cytosol		Q9VSY4	Alpha-tubulin N-acetyltransferase 1	CG3967		0.01807	0.05159	0.08131		38.359	13.4357	8.52475
Cytosol		P41044	Calbindin-32	Cbp53E		0.01807	0.02904	0.03875		38.359	23.8687	17.8877
Cytosol		Q9VTY2	Uncharacterized protein, isoform A (EC 1.-.-.-) (EC 1.1.1.2) (EC 1.1.1.21) (Uncharacterized protein, isoform D)	anon-WO0172774.89		0.01827	0.03327	0.07309		37.9391	20.834	9.48347
Cytosol		Q7KTJ7	Basigin, isoform G	Bsg		0.02097	0.05287	0.04417		33.0542	13.1104	15.6927
Cytosol		Q8I0D4	RE20510p (Uncharacterized protein, isoform B) (Uncharacterized protein, isoform C) (Uncharacterized protein, isoform D) (Uncharacterized protein, isoform E)	Dmel\CG9297		0.02084	0.03384	0.04907		33.2604	20.4831	14.1257
Cytosol		Q9VXF1	Serine/threonine-protein phosphatase 2B catalytic subunit 3	CanA-14F		0.01984	0.03694	0.04655		34.9369	18.7641	14.8904
Cytosol		P29613	Triosephosphate isomerase	Tpi		0.02055	0.04843	0.07282		33.7298	14.3124	9.51864
Cytosol		P45594	Cofilin/actin-depolymerizing factor homolog	tsr		0.02064	0.02623	0.02866		33.5827	26.4257	24.1852
Cytosol		Q9W2H8	4-alpha-glucanotransferase (EC 2.4.1.25) (EC 3.2.1.33) (Amylo-alpha-1,6-glucosidase) (Dextrin 6-alpha-D-glucosidase) (Glycogen debrancher) (Glycogen debranching enzyme) (Oligo-1,4-1,4-glucantransferase)	BEST:GH22856		0.02024	0.04396	0.07685		34.2464	15.7677	9.01948
Cytosol		Q9VKW5	Prolyl endopeptidase (EC 3.4.21.-)	Dmel\CG5355		0.02112	0.04509	0.03655		32.8195	15.3725	18.9644
Cytosol		Q960M4	Peroxiredoxin-5 (EC 1.11.1.24)	Prx5		0.02244	0.05205	0.06798		30.8889	13.3169	10.1963
Cytosol		P48610	Arginine kinase	Argk		0.02299	0.05001	0.03455		30.1499	13.8602	20.0621
Cytosol		Q24117;O96860	Dynein light chain 1, cytoplasmic;Dynein light chain 2, cytoplasmic	ctp;Cdlc2		0.02388	0.03976	0.0505		29.0263	17.4333	13.7257
Cytosol		P29310	14-3-3 protein zeta	14-3-3zeta		0.02498	0.03428	0.04827		27.7481	20.2202	14.3598
Cytosol		Q9VI75	Phosphatidylinositol-binding clathrin assembly protein LAP	lap		0.05762	0.05903	0.07433		12.0296	11.7423	9.32527
Cytosol		A1Z9J3	Short stop, isoform H	shot		0.02921	0.03487	0.04614		23.7298	19.878	15.0227
Cytosol		Q9VK60	GH25425p	Dmel\CG6180		0.02545	0.1441	0.05621		27.2356	4.81018	12.3314
Cytosol		Q02645	Protein hu-li tai shao	hts		0.02761	0.04106	0.04096		25.1049	16.8813	16.9225
Cytosol		P29843	Heat shock 70 kDa protein cognate 1	Hsc70-1		0.05477	0.08247	0.09027		12.6556	8.40484	7.6786
Cytosol		P13395	Spectrin alpha chain	alpha-Spec		0.03042	0.05045	0.03848		22.7859	13.7393	18.0132
Cytosol		Q94518	Nascent polypeptide-associated complex subunit alpha	Nacalpha		0.05088	0.08858	0.05174		13.6232	7.8251	13.3967
Cytosol		A0A0B4KEJ7	Coronin	coro		0.02766	0.07914	0.05063		25.0596	8.75849	13.6904
Cytosol		Q00168	Calcium/calmodulin-dependent protein kinase type II alpha chain	CaMKII		0.02781	0.03112	0.04549		24.9244	22.2734	15.2374
Cytosol		Q8IQW5	RE23625p (RE52196p) (Uncharacterized protein, isoform B)	HspB8		0.0302	0.0384	0.09429		22.9519	18.0507	7.35123
Cytosol		P10987	Actin-5C	Act5C		0.02995	0.03847	0.02592		23.1435	18.0179	26.7418
Cytosol		Q9VHR8	Dipeptidyl peptidase 3	DppIII		0.02911	0.03948	0.08409		23.8113	17.5569	8.24292
Cytosol		Q9VWN5	Protein FAM188A homolog	CG7332		0.02881	0.06279	Unstable		24.0593	11.0391	#VALUE!
Cytosol		Q07327	Protein ROP	Rop		0.02883	0.0492	0.03897		24.0426	14.0884	17.7867
Cytosol		Q8T390	Endophilin-A	endoA		0.02926	Unstable	0.07212		23.6892	#VALUE!	9.61103
Cytosol		Q00963	Spectrin beta chain	beta-Spec		0.03547	0.03958	0.04428		19.5418	17.5126	15.6537
Cytosol		P48602	V-type proton ATPase catalytic subunit A isoform 1	Vha68-1		0.03084	0.04151	0.06118		22.4756	16.6983	11.3296
Cytosol		Q2PDT4	Paxillin	Pax		0.03253	0.04744	0.0493		21.3079	14.611	14.0598
Cytosol		P21521	Synaptotagmin 1	Syt1		0.02998	0.03312	0.03806		23.1203	20.9284	18.212
Cytosol		Q9W4N8	LD30122p (VAMP-associated protein 33kDa, isoform B) (VAMP-associated protein 33kDa, isoform C) (VAMP-associated protein 33kDa, isoform E)	Vap-33A		0.03033	0.04821	0.05886		22.8535	14.3777	11.7762
Cytosol		Q9W596	Microtubule-associated protein futsch;Futsch heavy chain;Futsch light chain LC(f)	futsch		0.03058	0.2425	0.05124		22.6667	2.85834	13.5275
Cytosol		Q9VHL2	T-complex protein 1 subunit eta (TCP-1-eta) (CCT-eta)	Tcp-1eta		0.03139	0.03977	0.0517		22.0818	17.4289	13.4071
Cytosol		Q9VSL8	Rhea, isoform B (Rhea, isoform E) (Rhea, isoform F) (Talin)	rhea		0.03112	0.04464	0.04548		22.2734	15.5275	15.2407
Cytosol		P26308	Guanine nucleotide-binding protein subunit beta-1	Gbeta13F		0.03033	0.03205	0.03706		22.8535	21.6271	18.7034
Cytosol		Q8MST5	Tubulin beta chain	betaTub97EF		0.03249	0.03818	0.04726		21.3342	18.1547	14.6667
Cytosol		A0A6M3QH40	CAP, isoform AC	CAP		0.03183	0.06131	0.06116		21.7765	11.3056	11.3333
Cytosol		X2JGL7	Spermine synthase, isoform D (EC 2.5.1.22)	Sms		0.03201	Unstable	0.07441		21.6541	#VALUE!	9.31524
Cytosol		Q24208	Eukaryotic translation initiation factor 2 subunit 3	eIF-2gamma		0.03207	0.08906	0.07277		21.6136	7.78292	9.52518
Cytosol		Q9VPX6	Adenylyl cyclase-associated protein	capt		0.07444	0.05549	0.05578		9.31149	12.4914	12.4264
Cytosol		P46461	Vesicle-fusing ATPase 1	comt		0.03982	0.05638	0.06886		17.407	12.2942	10.066
Cytosol		Q9VFC8	Glycogen [starch] synthase	GlyS		0.04199	0.05801	0.08454		16.5074	11.9488	8.19904
Cytosol		P18431	Protein kinase shaggy	sgg		0.04438	0.07544	0.07827		15.6185	9.18806	8.85585
Cytosol		P92177	14-3-3 protein epsilon	14-3-3epsilon		0.03954	0.05083	0.04783		17.5303	13.6366	14.4919
Cytosol		Q9W2M2	Trehalase	Treh		0.0347	0.08359	0.1035		19.9754	8.29223	6.69707
Cytosol		P08879	Nucleoside diphosphate kinase	awd		0.05514	0.06032	0.06849		12.5707	11.4912	10.1204
Cytosol		Q960T2	Synapse-associated protein of 47 kDa	Sap47		0.03711	0.06996	0.03865		18.6782	9.90776	17.934
Cytosol		Q9VH95	Uncharacterized protein CG16817	CG16817		0.03856	0.04977	0.06449		17.9758	13.927	10.7481
Cytosol		Q9VBY8	Protein unc-13 homolog 4B (Protein Staccato)	Unc-13-4B		0.03904	Unstable	Unstable		17.7548	#VALUE!	#VALUE!
Cytosol		Q9V595	Uroporphyrinogen decarboxylase	Updo		0.03963	Unstable	0.135		17.4905	#VALUE!	5.13442
Cytosol		Q9NJH0	Elongation factor 1-gamma	Ef1gamma		0.04429	0.05961	0.03601		15.6502	11.628	19.2487
Cytosol		Q8IRD3	Glutathione peroxidase	PHGPx		0.04465	0.05923	0.1311		15.524	11.7026	5.28716
Cytosol		P12370	cAMP-dependent protein kinase catalytic subunit	Pka-C1		0.04703	0.05987	0.2304		14.7384	11.5775	3.00845
Cytosol		P08645	Ras-like protein 3	R		0.04214	0.06534	0.08173		16.4487	10.6083	8.48094
Cytosol		Q9VB10	GH01709p	Hsdl2		0.04477	0.0721	0.06111		15.4824	9.61369	11.3426
Cytosol		Q9VXQ5	Chaperonin containing TCP1 subunit 6 (GH13725p)	Tcp-1zeta		0.04292	0.06178	0.07267		16.1497	11.2196	9.53829
Cytosol		Q9VBI2	UMP-CMP kinase	Dak1		0.04301	0.05869	0.05957		16.116	11.8103	11.6358
Cytosol		Q9W2M4	Uncharacterized protein	Dmel\CG10527		0.05023	0.07362	0.0686		13.7995	9.4152	10.1042
Cytosol		P82147	Protein lethal(2)essential for life	l(2)efl		Unstable	0.09785	0.1213		#VALUE!	7.08377	5.71432
Cytosol		P31409	V-type proton ATPase subunit B	Vha55		0.04768	0.06164	0.07664		14.5375	11.2451	9.0442
Cytosol		Q9W277	Vacuolar protein sorting-associated protein 35	Vps35		0.0457	0.1063	0.09695		15.1673	6.52067	7.14953
Cytosol		A1Z992	1,4-alpha-glucan branching enzyme (EC 2.4.1.18)	AGBE		0.04825	0.06932	0.1224		14.3657	9.99924	5.66297
Cytosol		A0A0B4KHI4	Syncrip, isoform Q	Syp		0.05317	0.1097	0.05161		13.0364	6.31857	13.4305
Cytosol		P54611	V-type proton ATPase subunit E	Vha26		0.05129	0.07374	0.09532		13.5143	9.39988	7.27179
Cytosol		P25007	Peptidyl-prolyl cis-trans isomerase	Cyp1		0.04922	0.07335	0.04692		14.0826	9.44986	14.773
Cytosol		O61613	Glycylpeptide N-tetradecanoyltransferase	Nmt		0.04684	Unstable	Unstable		14.7982	#VALUE!	#VALUE!
Cytosol		Q9VH77	Mannose-6-phosphate isomerase (EC 5.3.1.8)	Mpi		0.04728	0.2352	Unstable		14.6605	2.94705	#VALUE!
Cytosol		Q9I7J0	GH21596p (RE39031p)	Dmel\CG5023		0.04755	0.05009	0.06255		14.5772	13.838	11.0815
Cytosol		P36179	Serine/threonine-protein phosphatase PP2A 65 kDa regulatory subunit	Pp2A-29B		0.05449	0.07303	0.09438		12.7206	9.49127	7.34422
Cytosol		P27619	Dynamin	shi		0.03967	0.03201	0.03962		17.4728	21.6541	17.4949
Cytosol		P14318	Muscle-specific protein 20	Mp20		0.05277	0.07905	0.08661		13.1353	8.76847	8.00308
Cytosol		Q9VI25	Neurochondrin homolog	Neurochondrin		0.0491	0.09549	0.08953		14.1171	7.25885	7.74207
Cytosol		Q9VB05	ALG-2 interacting protein X (LD25543p)	ALiX		0.05609	0.17	0.1718		12.3578	4.07734	4.03462
Cytosol		A1Z9M5	Uncharacterized protein	Dmel\CG30069		0.05619	0.04347	0.06658		12.3358	15.9454	10.4107
Cytosol		Q94529	Probable pseudouridine-5-phosphatase	Gs1l		0.04997	0.06826	0.1186		13.8713	10.1545	5.84441
Cytosol		P40417	Mitogen-activated protein kinase ERK-A	rl		0.05156	0.08236	0.09072		13.4435	8.41607	7.64051
Cytosol		Q9VSA9	CG7409 (GEO11409p1) (RH03891p)	Dmel\CG7409		0.05634	0.1117	0.168		12.3029	6.20544	4.12588
Cytosol		Q9VYD9	AT04676p (Uncharacterized protein, isoform B) (EC 2.6.1.2)	ALT		0.05775	0.08482	0.08652		12.0025	8.17198	8.01141
Cytosol		P22817	Insulin-degrading enzyme	Ide		0.05187	0.05693	0.1144		13.3632	12.1754	6.05898
Cytosol		M9PEW1	Uncharacterized protein, isoform E (EC 3.1.1.-) (EC 3.1.1.1) (EC 3.1.2.22)	Apt1		0.05207	0.1328	0.09003		13.3118	5.21948	7.69907
Cytosol		Q9VLB7	Rab GDP dissociation inhibitor	Gdi		0.05581	0.07296	0.07149		12.4198	9.50037	9.69572
Cytosol		Q9W392	CCT-beta (T-complex protein 1 subunit beta)	CCT2		0.08908	0.1704	0.07783		7.78118	4.06777	8.90591
Cytosol		Q9XZH6	V-type proton ATPase subunit G	Vha13		0.05524	0.0623	0.09209		12.5479	11.126	7.52685
Cytosol		A0A0B4K897	Uncharacterized protein, isoform O	BcDNA:RH27395		0.053	0.1093	0.1144		13.0782	6.34169	6.05898
Cytosol		Q9VII9	LD14730p (Uncharacterized protein, isoform A) (EC 1.1.1.-) (EC 1.1.1.29) (EC 1.1.1.79) (EC 1.1.1.81)	CCG31673		0.04915	0.0635	0.1396		14.1027	10.9157	4.96524
Cytosol		Q9VN21	LD30155p (Lost)	lost		0.05958	0.06276	0.05925		11.6339	11.0444	11.6987
Cytosol		Q9VVT6	GEO08966p1 (GH24739p) (Glutaredoxin 1, isoform A) (EC 1.8.1.7) (Glutaredoxin 1, isoform C)	Grx1		0.05757	0.06494	0.1347		12.0401	10.6737	5.14586
Cytosol		M9MSL3	Hsc70Cb, isoform G (Hsc70Cb, isoform H)	Hsc70Cb		0.05431	0.0868	0.08266		12.7628	7.98557	8.38552
Cytosol		Q9VJG0	Xaa-Pro aminopeptidase ApepP (EC 3.4.11.9) (Aminopeptidase P) (AP-P)	ApepP		0.05529	Unstable	Unstable		12.5366	#VALUE!	#VALUE!
Cytosol		Q8T0Q4	GH13992p (Shrub)	shrb		0.0569	0.1188	0.1302		12.1818	5.83457	5.32371
Cytosol		Q9V7N5	V-type proton ATPase subunit C	Vha44		0.06945	0.08558	0.09873		9.98052	8.09941	7.02063
Cytosol		Q9VSX2	IP01061p (RH36186p)	BEST:GH12586		0.05987	0.1327	0.165		11.5775	5.22342	4.20089
Cytosol		Q9VJ39	Leukotriene A(4) hydrolase (LTA-4 hydrolase) (EC 3.3.2.6)	pepCG10602		0.05809	0.08088	0.06154		11.9323	8.57007	11.2634
Cytosol		P22464	Annexin B9	AnxB9		0.06361	0.09064	0.08346		10.8968	7.64725	8.30514
Cytosol		Q7K3J0	CCT-theta (T-complex protein 1 subunit theta)	CCT8		0.06132	0.06963	0.06624		11.3038	9.95472	10.4642
Cytosol		P05303	Elongation factor 1-alpha 2	Ef1alpha100E		0.05862	0.03186	0.04357		11.8244	21.756	15.9088
Cytosol		Q9VBA0	GH09623p (Uncharacterized protein, isoform A) (EC 2.4.2.3)	Dmel\CG6330		0.06251	Unstable	0.05601		11.0886	#VALUE!	12.3754
Cytosol		Q8IQX8	Histidine--tRNA ligase (EC 6.1.1.21)	Aats-his		0.06289	0.04775	0.06653		11.0216	14.5162	10.4186
Cytosol		Q9VSZ1	GH05942p (Uncharacterized protein, isoform B)	DmTOM1		0.06901	0.09838	0.1629		10.0442	7.04561	4.25505
Cytosol		Q9VB15	Microtubule-associated protein	tau		0.06344	0.07771	0.0556		10.926	8.91967	12.4667
Cytosol		Q9V3J1	V-type proton ATPase subunit H	VhaSFD		0.06745	0.1014	0.1305		10.2765	6.83577	5.31147
Cytosol		Q27331	V-type proton ATPase catalytic subunit A isoform 2	Vha68-2		0.06517	0.08575	0.08278		10.636	8.08335	8.37337
Cytosol		P61851	Superoxide dismutase [Cu-Zn]	Sod		0.07058	0.1116	0.08776		9.82073	6.211	7.89821
Cytosol		Q9VRJ4	SD02021p	Dhrs4		0.06666	0.08191	0.0965		10.3982	8.4623	7.18287
Cytosol		Q9GU68	Eukaryotic translation initiation factor 5A	eIF-5A		0.0698	0.1061	0.05436		9.93048	6.53296	12.7511
Cytosol		Q9V3V6	26S proteasome regulatory complex subunit p50 (GH12068p) (Regulatory particle triple-A ATPase 5) (EC 3.-.-.-) (EC 3.6.1.3)	Rpt5		0.06474	0.1115	0.09761		10.7066	6.21657	7.10119
Cytosol		Q9V3P0	Peroxiredoxin 1	Jafrac1		0.06979	0.05738	0.1408		9.9319	12.0799	4.92292
Cytosol		Q9VJE5	Restin homolog	CLIP-190		0.06683	0.1004	0.1444		10.3718	6.90386	4.80019
Cytosol		Q24062	Black, isoform A (Black, isoform B) (EC 4.1.1.11) (Glutamate decarboxylase) (LP11089p)	b		0.06769	0.1065	0.1944		10.24	6.50842	3.56557
Cytosol		P40792	Ras-related protein Rac1	Rac1		0.06844	0.1062	0.0766		10.1278	6.52681	9.04892
Cytosol		P46150	Moesin/ezrin/radixin homolog 1	Moe		0.07277	0.1088	0.2036		9.52518	6.37084	3.40446
Cytosol		Q02748	Eukaryotic initiation factor 4A	eIF-4a		0.07455	0.103	0.07813		9.29775	6.72958	8.87172
Cytosol		P11147	Heat shock 70 kDa protein cognate 4	Hsc70-4		0.07602	0.0969	0.09225		9.11796	7.15322	7.51379
Cytosol		Q9VGS2	Translationally-controlled tumor protein homolog	Tctp		0.0782	0.1194	0.09441		8.86377	5.80525	7.34188
Cytosol		P02828	Heat shock protein 83	Hsp83		0.07542	0.0907	0.06734		9.1905	7.6422	10.2932
Cytosol		Q9VFQ9	Dipeptidase B, isoform A (Dipeptidase B, isoform B) (Dipeptidase B, isoform C) (Dipeptidase B, isoform D) (EC 3.4.14.-) (LD41062p)	Dip-B		0.07229	0.1084	0.08342		9.58842	6.39435	8.30912
Cytosol		Q8MT58	Carnosine dipeptidase 2, isoform A (EC 3.4.13.-) (RE11562p)	Cndp2		0.07322	0.1403	0.07861		9.46664	4.94046	8.81754
Cytosol		Q8INK3	Fatty acid binding protein, isoform C	fabp		0.07818	0.1215	0.05303		8.86604	5.70492	13.0709
Cytosol		O18640	Guanine nucleotide-binding protein subunit beta-like protein	Rack1		0.08725	0.08967	0.04718		7.94438	7.72998	14.6915
Cytosol		P48375	12 kDa FK506-binding protein	FK506-bp2		0.06171	0.08855	0.03104		11.2323	7.82775	22.3308
Cytosol		O46037	Vinculin	Vinc		0.06023	0.03342	0.03418		11.5083	20.7405	20.2793
Cytosol		O96827	Probable elongation factor 1-beta	Ef1beta		0.0798	0.07376	0.04582		8.68605	9.39733	15.1276
Cytosol		Q9VN44	FI07923p (Karyopherin beta 3, isoform A) (Karyopherin beta 3, isoform B)	Karybeta3		0.1867	0.1435	0.1364		3.71263	4.83029	5.08172
Cytosol		M9PDW8	Uncharacterized protein, isoform T	CG3950		0.09352	0.1217	0.1027		7.41175	5.69554	6.74924
Cytosol		Q9VH72	TA01656p1 (Uncharacterized protein, isoform A) (EC 1.3.1.24) (EC 1.5.1.30) (EC 1.5.1.41) (Uncharacterized protein, isoform B)	CG9471-RA		0.07876	Unstable	Unstable		8.80075	#VALUE!	#VALUE!
Cytosol		Q7KN62	Transitional endoplasmic reticulum ATPase TER94	TER94		0.088	0.1105	0.1183		7.87667	6.27283	5.85923
Cytosol		Q9VSL2	Glutathione S transferase O3 (EC 1.8.5.1) (EC 2.5.1.18) (EC 2.8.-.-) (Glutathione S-transferase omega class) (RE55344p)	GstO3		0.08049	0.1363	0.1388		8.61159	5.08545	4.99386
Cytosol		Q9VVU2	GEO07453p1 (RE17611p) (Ribosomal protein L26, isoform A) (Ribosomal protein L26, isoform B) (Ribosomal protein L26, isoform C)	RpL26		0.07993	0.1059	0.04641		8.67193	6.5453	14.9353
Cytosol		Q9W0S7	Staphylococcal nuclease domain-containing protein 1 (EC 3.1.31.1) (Tudor staphylococcal nuclease)	Tudor-SN		0.08837	0.1603	0.1198		7.84369	4.32406	5.78587
Cytosol		P20432	Glutathione S-transferase 1-1	GstD1		0.1035	0.08886	0.202		6.69707	7.80044	3.43142
Cytosol		P22465	Annexin B10	AnxB10		0.08491	0.1093	0.1279		8.16332	6.34169	5.41945
Cytosol		O76454	Pterin-4-alpha-carbinolamine dehydratase	Pcd		0.08253	0.08341	0.1823		8.39873	8.31012	3.80223
Cytosol		Q9VNE2	Protein krasavietz	kra		0.08572	0.1708	0.1585		8.08618	4.05824	4.37317
Cytosol		Q9VSD6	D-Importin 7/RanBP7 (FI03666p) (Moleskin)	msk		0.08617	0.1208	0.08315		8.04395	5.73797	8.33611
Cytosol		Q9V7D2	V-type proton ATPase subunit D 1	Vha36-1		0.08767	0.1039	0.126		7.90632	6.67129	5.50117
Cytosol		Q9Y125	BcDNA.GH08312 (Saposin-related protein) (Saposin-related, isoform A)	Sap-r		0.09352	0.152	0.1229		7.41175	4.56018	5.63993
Cytosol		O18332	FI01544p (Rab1)	Rab1		0.0946	0.1352	0.1453		7.32714	5.12683	4.77046
Cytosol		Q11002	Calpain-A;Calpain-A catalytic subunit	CalpA		0.09168	Unstable	0.07529		7.56051	#VALUE!	9.20636
Cytosol		P48148	Ras-like GTP-binding protein Rho1	Rho1		0.09121	0.09212	0.09498		7.59946	7.52439	7.29782
Cytosol		Q9VMR6	MIP06029p	CG12512-RA		0.09206	0.1557	0.1106		7.5293	4.45181	6.26715
Cytosol		Q9U9Q4	Eukaryotic translation initiation factor 3 subunit H	eIF-3p40		0.08964	0.1215	0.07674		7.73257	5.70492	9.03241
Cytosol		P81900	cAMP-dependent protein kinase type II regulatory subunit	Pka-R2		0.08543	0.06713	0.02644		8.11363	10.3254	26.2159
Cytosol		P21187	Polyadenylate-binding protein	pAbp		0.0959	0.1653	0.07548		7.22781	4.19327	9.18319
Cytosol		P12982;P48461	Serine/threonine-protein phosphatase alpha-2 isoform;Serine/threonine-protein phosphatase alpha-1 isoform	Pp1-87B;Pp1alpha-96A		0.1053	0.2533	0.1589		6.58259	2.73647	4.36216
Cytosol		P13060	Elongation factor 2	EF2		0.1108	0.09775	0.1285		6.25584	7.09102	5.39414
Cytosol		A1ZAB5	Protein clueless	clu		0.1036	0.1541	0.1955		6.69061	4.49803	3.54551
Cytosol		Q7KTW5	Inositol-1-monophosphatase (EC 3.1.3.25)	Dmel\CG9391		0.1044	0.1623	0.1774		6.63934	4.27078	3.90726
Cytosol		Q9VPH6	LP10922p (Uncharacterized protein, isoform A) (EC 4.1.1.15)	Dmel\CG5618		0.1291	0.1551	0.1594		5.36907	4.46903	4.34848
Cytosol		Q8IQZ7	FI19014p1 (Fimbrin, isoform D)	Fim		0.1033	0.119	0.1126		6.71004	5.82477	6.15584
Cytosol		Q9XYZ9	Glutathione S transferase E12, isoform A (Glutathione S transferase E12, isoform B) (Glutathione S transferase E12, isoform C) (EC 2.5.1.18) (Glutathione S transferase E12, isoform D)	GstE12		0.1242	0.167	0.1476		5.5809	4.15058	4.69612
Cytosol		Q9VHX4	LD24679p	Dmel\CG2767		0.1247	0.1726	0.1273		5.55852	4.01592	5.44499
Cytosol		P23226	205 kDa microtubule-associated protein	Map205		0.1566	0.1778	0.1692		4.42623	3.89847	4.09661
Cytosol		A0A0B4KI27	Ferritin	Fer1HCH		0.117	0.1967	0.1356		5.92433	3.52388	5.1117
Cytosol		O18388	Importin subunit beta	Fs(2)Ket		0.1243	Unstable	Unstable		5.57641	#VALUE!	#VALUE!
Cytosol		Q9VJD4	LD24721p (MIP20650p) (Small glutamine-rich tetratricopeptide containing protein, isoform A) (Small glutamine-rich tetratricopeptide containing protein, isoform B)	Sgt		0.1262	0.08606	0.1256		5.49245	8.05423	5.51869
Cytosol		P48809	Heterogeneous nuclear ribonucleoprotein 27C	Hrb27C		0.2687	0.2866	0.1397		2.57963	2.41852	4.96168
Cytosol		Q9VWV5	Uncharacterized protein, isoform G (Uncharacterized protein, isoform H) (EC 3.1.3.5)	Nt5b		0.1297	0.2209	0.165		5.34423	3.13783	4.20089
Cytosol		A0A0B4KHF0	Ferritin	Fer2LCH		0.1254	0.1874	0.1422		5.52749	3.69876	4.87445
Cytosol		Q7JX87	Peroxiredoxin 2540-2 (EC 1.11.1.15) (EC 1.11.1.7) (RE05093p) (RH69586p)	Prx2540-2		0.1369	0.2418	0.1249		5.06316	2.86661	5.54962
Cytosol		Q9VPR2	Transcription factor BTF3	Dmel\CG11835		0.1327	0.1953	0.0268		5.22342	3.54914	25.8637
Cytosol		Q9Y112	BcDNA.GH10614	BcDNA.GH10614		0.1381	0.2251	0.2017		5.01917	3.07929	3.43653
Cytosol		Q9VT33	Ribose-phosphate diphosphokinase (EC 2.7.6.1)	Prps		0.1576	0.2091	0.1277		4.39814	3.31491	5.42793
Cytosol		P17336	Catalase	Cat		0.1508	0.1603	0.1701		4.59647	4.32406	4.07494
Cytosol		P08736	Elongation factor 1-alpha 1	Ef1alpha48D		0.1461	0.2134	0.09982		4.74433	3.24811	6.94397
Cytosol		Q9V6K1	Tripeptidyl-peptidase 2	TppII		0.1195	0.1538	0.06708		5.80039	4.50681	10.3331
Cytosol		Q9VL89	Methionine aminopeptidase 2	und		0.1484	Unstable	0.1875		4.6708	#VALUE!	3.69678
Cytosol		A0A0B4KF06	Valine--tRNA ligase (EC 6.1.1.9) (Valyl-tRNA synthetase)	Aats-val		0.1484	0.2231	0.1083		4.6708	3.10689	6.40025
Cytosol		Q9VL18	Probable elongation factor 1-delta	eEF1delta		0.1494	0.2329	0.1498		4.63954	2.97616	4.62715
Cytosol		Q9VF15	GEO09476p1 (Globin 1, isoform A) (Globin 1, isoform B) (Globin 1, isoform C) (Globin 1, isoform D) (Globin 1, isoform F) (EC 1.11.1.7) (RH41321p)	glob1		0.1635	0.2212	0.2667		4.23943	3.13358	2.59898
Cytosol		Q9V3W0	RutC family protein UK114	UK114		0.1589	0.2453	0.1434		4.36216	2.82571	4.83366
Cytosol		Q9VAY2	HSP 82 (Heat shock protein 83)	Gp93		0.1606	0.1492	0.1032		4.31598	4.64576	6.71654
Cytosol		P48554	Ras-related protein Rac2	Rac2		0.1621	0.2596	0.0485		4.27605	2.67006	14.2917
Cytosol		Q7K127	Alpha-galactosidase (EC 3.2.1.-)	Dmel\CG7997		0.1615	Unstable	0.08582		4.29193	#VALUE!	8.07676
Cytosol		Q7K485	Cathepsin D (Cathepsin D, isoform A) (EC 3.4.23.-) (Cathepsin D, isoform B) (Cathepsin D, isoform C) (SD07085p)	cathD		0.1835	0.295	0.1739		3.77737	2.34965	3.9859
Cytosol		Q9VE80	Uncharacterized protein, isoform B (EC 1.1.1.300) (Uncharacterized protein, isoform D)	Dmel\CG7675		0.1876	0.3381	0.1723		3.69481	2.05012	4.02291
Cytosol		Q9VM12	MIP26555p1	CG5958-RA		0.1836	0.1807	0.312		3.77531	3.8359	2.22163
Cytosol		Q9VKI8	GH03305p	GH26		0.1754	0.264	0.1372		3.95181	2.62556	5.05209
Cytosol		Q9VWP2	RH57257p (Uncharacterized protein, isoform A) (EC 1.1.1.10) (EC 1.1.1.184) (EC 1.6.5.-) (Uncharacterized protein, isoform B) (Uncharacterized protein, isoform C)	Dmel\CG7322		0.1882	0.2919	0.1559		3.68303	2.3746	4.4461
Cytosol		Q9VFV9	DnaJ-like-2, isoform A (DnaJ-like-2, isoform B) (DnaJ-like-2, isoform C) (DnaJ-like-2, isoform D) (DnaJ-like-2, isoform E) (GM13664p)	Droj2		0.1939	0.3151	0.2435		3.57477	2.19977	2.8466
Cytosol		Q9VV42	HL08057p (IP03491p) (Photoreceptor dehydrogenase, isoform A) (EC 1.1.1.105)	Pdh		0.1668	0.2107	0.1234		4.15556	3.28974	5.61708
Cytosol		Q7K8X7	Glutathione S transferase E9 (EC 2.5.1.18) (Putative glutathione S-transferase)	GstE9		0.2228	0.3757	0.256		3.11107	1.84495	2.70761
Cytosol		Q95029	Cathepsin L;Cathepsin L heavy chain;Cathepsin L light chain	Cp1		0.2243	0.4705	0.2116		3.09027	1.47321	3.27574
Cytosol		Q9VHN7	LP07963p (Uncharacterized protein, isoform B) (Uncharacterized protein, isoform C) (EC 2.2.1.1)	anon-WO0118547.344		0.2053	0.3061	0.1708		3.37626	2.26445	4.05824
Cytosol		Q9VCK6	LD34157p	Dmel\CG10184		0.2028	0.4701	Unstable		3.41789	1.47447	#VALUE!
Cytosol		Q9Y119	BcDNA.GH08860 (RE05454p) (Trehalose-6-phosphate synthase 1) (EC 3.1.3.12)	Tps1		0.205	0.2655	0.2263		3.38121	2.61072	3.06296
Cytosol		Q9VY05	GH11762p (Uncharacterized protein, isoform A) (Uncharacterized protein, isoform B) (EC 1.-.-.-) (EC 1.1.-.-)	Dmel\CG9512		0.2072	0.321	0.3114		3.3453	2.15934	2.22591
Cytosol		P42281	Acyl-CoA-binding protein homolog	Dbi		0.2122	0.2687	0.2125		3.26648	2.57963	3.26187
Cytosol		C9QPE7	Trehalose 6-phosphate phosphatase	CG5171-RC		0.1977	0.2952	0.3464		3.50606	2.34806	2.001
Cytosol		Q9VP02	Aldose 1-epimerase (EC 5.1.3.3)	CG12562		0.2074	0.4712	Unstable		3.34208	1.47103	#VALUE!
Cytosol		Q9I7S8	Multifunctional protein ADE2;Phosphoribosylaminoimidazole-succinocarboxamide synthase;Phosphoribosylaminoimidazole carboxylase	ade5		0.2222	0.3835	0.2269		3.11947	1.80742	3.05486
Cytosol		H8F4T3	MIP34848p1 (Senescence marker protein-30, isoform C) (EC 3.1.1.17)	smp-30-RB		0.2189	0.3643	Unstable		3.1665	1.90268	#VALUE!
Cytosol		Q8SZU0	GH13879p (Uncharacterized protein, isoform C) (EC 1.1.1.-) (EC 1.1.1.29) (EC 1.1.1.79) (EC 1.1.1.81) (Uncharacterized protein, isoform H) (Uncharacterized protein, isoform I) (Uncharacterized protein, isoform M)	Dmel\CG9331		0.2334	0.1853	0.1538		2.96978	3.74068	4.50681
Cytosol		M9ND00	Dynamin associated protein 160, isoform D	Dap160		0.2292	0.0507	Unstable		3.0242	13.6715	#VALUE!
Cytosol		Q9VZJ8	RH40737p (RH63541p) (Uncharacterized protein, isoform A) (EC 2.7.1.47) (Uncharacterized protein, isoform C) (Uncharacterized protein, isoform D) (Uncharacterized protein, isoform E)	Dmel\CG11594		0.2382	1.141	0.2174		2.90994	0.607491	3.18835
Cytosol		Q9VXJ0	Peroxisomal multifunctional enzyme type 2;(3R)-hydroxyacyl-CoA dehydrogenase;Enoyl-CoA hydratase 2	Mfe2		0.2398	0.4032	Unstable		2.89052	1.71912	#VALUE!
Cytosol		Q9VIW5	LD41874p (Uncharacterized protein, isoform B)	Dmel\CG10237		0.2474	0.392	0.2906		2.80173	1.76823	2.38523
Cytosol		P29742	Clathrin heavy chain	Chc		0.1443	0.1299	0.1245		4.80351	5.33601	5.56745
Cytosol		Q07171	Gelsolin	Gel		0.2561	0.9622	0.4806		2.70655	0.720377	1.44225
Cytosol		Q95U34	GH11113p (Galactokinase, isoform A) (EC 2.7.1.6) (Galactokinase, isoform B) (Galactokinase, isoform C) (Galactokinase, isoform D)	Galk		0.2601	0.4144	0.2672		2.66493	1.67265	2.59411
Cytosol		B7Z001	3-oxoacyl-[acyl-carrier-protein] reductase (EC 1.1.1.100) (EC 1.3.1.39) (EC 2.3.1.41) (EC 3.1.2.14) (3-oxoacyl-[acyl-carrier-protein] synthase) (Acyl-[acyl-carrier-protein] hydrolase) (Enoyl-[acyl-carrier-protein] reductase) ([Acyl-carrier-protein] S-acetyltransferase) ([Acyl-carrier-protein] S-malonyltransferase)	FASN1		0.2699	0.3968	0.2955		2.56816	1.74684	2.34568
Cytosol		Q07152	Inosine-5-monophosphate dehydrogenase	ras		0.28	0.2062	Unstable		2.47553	3.36153	#VALUE!
Cytosol		Q9VEA1	Eukaryotic translation initiation factor 4C	eIF-1A		0.3911	0.2732	0.3162		1.7723	2.53714	2.19212
Cytosol		Q9VA42	Niemann-Pick type C-2g, isoform A (Niemann-Pick type C-2g, isoform B)	Npc2g		0.4256	1.107	0.4169		1.62864	0.626149	1.66262
Cytosol		M9PE19	Inosine phosphorylase (EC 2.4.2.1) (Inosine-guanosine phosphorylase) (Purine nucleoside phosphorylase)	CG16760		0.4486	1.455	0.807		1.54513	0.47639	0.858918
Cytosol		P52034	ATP-dependent 6-phosphofructokinase	Pfk		0.02024	0.04002	0.09455		34.2464	17.32	7.33101
Cytosol		Q8IQG9	Adenylate kinase 1, isoform B (EC 2.7.4.22) (EC 2.7.4.3) (IP15219p) (RE68908p)	Adk1		0.01537	0.02652	0.03608		45.0974	26.1368	19.2114
Cytosol		P13706	Glycerol-3-phosphate dehydrogenase [NAD(+)], cytoplasmic	Gpdh		0.01967	0.04139	0.04863		35.2388	16.7467	14.2535
Cytosol		P07486	Glyceraldehyde-3-phosphate dehydrogenase 1	Gapdh1		0.02066	0.05479	0.0807		33.5502	12.651	8.58918
Cytosol		Q9VAC1	Acetyl-CoA deacylase (EC 3.1.2.1) (Acetyl-CoA hydrolase)	anon-WO0153538.36		0.02339	0.05486	0.04345		29.6343	12.6348	15.9528
Cytosol		Q9XTL9	Glycogen phosphorylase	GlyP		0.0229	0.04684	0.06235		30.2684	14.7982	11.117
Cytosol		P15007	Enolase	Eno		0.02322	0.05049	0.07513		29.8513	13.7284	9.22597
Cytosol		P07487	Glyceraldehyde-3-phosphate dehydrogenase 2	Gapdh2		0.02518	0.05024	0.1031		27.5277	13.7967	6.72306
Cytosol		Q01604	Phosphoglycerate kinase	Pgk		0.02543	0.05865	0.06311		27.2571	11.8184	10.9832
Cytosol		P20228	Glutamate decarboxylase	Gad1		0.03038	0.03483	0.04595		22.8159	19.9009	15.0848
Cytosol		P52029	Glucose-6-phosphate isomerase	Pgi		0.03065	0.05358	0.09093		22.6149	12.9367	7.62287
Cytosol		P07764	Fructose-bisphosphate aldolase	Ald		0.03182	0.0797	0.1084		21.7834	8.69695	6.39435
Cytosol		O62619	Pyruvate kinase	PyK		0.03234	0.05722	0.06679		21.4331	12.1137	10.378
Cytosol		Q9Y0Y2	Adenylosuccinate synthetase	AdSS		0.03285	0.05564	0.09499		21.1004	12.4577	7.29705
Cytosol		Q9VU38	Adenosine kinase (EC 2.7.1.20)	AdenoK		0.03407	0.2021	0.102		20.3448	3.42972	6.79556
Cytosol		Q9W330	Hexokinase	Hex-A		0.03908	0.08028	0.1379		17.7366	8.63412	5.02645
Cytosol		Q9VUY9	Phosphoglucomutase	Pgm		0.03742	0.06064	0.08597		18.5234	11.4305	8.06266
Cytosol		M9PBV2	NTPase, isoform F (EC 3.6.1.42) (EC 3.6.1.6)	NTPase		0.05708	0.07188	0.1855		12.1434	9.64312	3.73664
Cytosol		Q27580	Adenosylhomocysteinase	Ahcy13		0.05497	0.08094	0.05585		12.6096	8.56372	12.4109
Cytosol		Q9VSW1	UTP--glucose-1-phosphate uridylyltransferase (EC 2.7.7.9)	UGP		0.06195	0.1088	0.1455		11.1888	6.37084	4.7639
Cytosol		P46415	Alcohol dehydrogenase class-3	Fdh		0.0748	0.1093	0.08079		9.26667	6.34169	8.57962
Cytosol		P00334	Alcohol dehydrogenase	Adh		0.0901	0.1562	0.1398		7.69309	4.43756	4.95813
Cytosol		P20478	Glutamine synthetase 2 cytoplasmic	Gs2		0.09575	0.1398	0.1539		7.23914	4.95813	4.50388
Cytosol		Q86B44	Glutathione synthetase (GSH-S) (EC 6.3.2.3)	GS		0.1013	0.124	0.1498		6.84252	5.5899	4.62715
Cytosol		M9PF61	Aldo-keto reductase 1B, isoform C (EC 1.-.-.-) (EC 1.1.1.112) (EC 1.1.1.2) (EC 1.1.1.21)	Akr1B		0.109	0.1706	0.1269		6.35915	4.063	5.46215
Cytosol		Q9VF51	Aldehyde oxidase 3, isoform A (Aldehyde oxidase 3, isoform B) (EC 1.2.3.1) (FI04488p)	AOX3		0.1026	0.1602	0.132		6.75582	4.32676	5.25112
Cytosol		Q9VSU6	Dihydropteridine reductase (Dihydropteridine reductase, isoform A) (EC 1.5.1.34) (Dihydropteridine reductase, isoform B) (Dihydropteridine reductase, isoform C) (RE58329p)	Dhpr		0.1071	0.1591	0.09015		6.47196	4.35668	7.68882
Cytosol		A0A0U1RVK6	Fructose-bisphosphatase (EC 3.1.3.11)	fbp		0.1111	0.1641	0.1024		6.23895	4.22393	6.76902
Cytosol		Q9W0P5	UDP-glucose 4-epimerase	Gale		0.1176	0.2659	Unstable		5.89411	2.6068	#VALUE!
Cytosol		A0A0C4DHC8	Aldehyde dehydrogenase type III, isoform Q	Aldh-III		0.127	0.1918	0.1603		5.45785	3.61391	4.32406
Cytosol		A1ZAA5	Aspartate transaminase (EC 2.6.1.1)	Got1		0.1286	0.1929	0.1085		5.38995	3.5933	6.38845
Cytosol		Q9V396	Carbonic anhydrase (EC 4.2.1.1)	CAH1		0.1341	0.2184	0.2401		5.16888	3.17375	2.88691
Cytosol		Q7JYW9	Hexokinase	Hex-C		0.1404	0.2024	0.3895		4.93695	3.42464	1.77958
Cytosol		Q7K3B7	2-hydroxyacyl-CoA lyase (EC 4.1.-.-) (LD40177p)	Hacl		0.1414	Unstable	0.1488		4.90203	#VALUE!	4.65825
Cytosol		Q9VG31	Malic enzyme	Men		0.1551	0.2508	0.1662		4.46903	2.76374	4.17056
Cytosol		Q8SXQ1	Aldehyde dehydrogenase (NAD(+)) (EC 1.2.1.3)	Aldh7A1		0.1304	0.1693	0.08256		5.31555	4.09419	8.39568
Cytosol		Q9W457	Serine hydroxymethyltransferase (EC 2.1.2.1)	Shmt		0.175	0.2387	0.1245		3.96084	2.90384	5.56745
Cytosol		P35421	Phosphoribosylformylglycinamidine synthase	ade2		0.1632	0.2238	0.1781		4.24723	3.09717	3.8919
Cytosol		Q9W1G0	Probable transaldolase	Tal		0.171	0.2743	0.157		4.05349	2.52697	4.41495
Cytosol		P41572	6-phosphogluconate dehydrogenase, decarboxylating	Pgd		0.1685	0.2072	0.16		4.11363	3.3453	4.33217
Cytosol		Q9VAN0	Probable phosphoserine aminotransferase	CG11899		0.1716	0.2622	0.1692		4.03932	2.64358	4.09661
Cytosol		Q9VF53	Aldehyde oxidase 1 (EC 1.2.3.8) (LD37006p)	AOX1		0.1891	0.3607	0.3118		3.66551	1.92167	2.22305
Cytosol		Q7KN85	ATP-citrate synthase (EC 2.3.3.8) (ATP-citrate (pro-S-)-lyase) (Citrate cleavage enzyme)	ATPCL		0.2185	0.2616	0.1208		3.1723	2.64965	5.73797
Cytosol		Q9VLG9	Argininosuccinate lyase, isoform B (Argininosuccinate lyase, isoform C) (Argininosuccinate lyase, isoform D) (EC 4.3.2.1)	Argl		0.1967	0.3473	Unstable		3.52388	1.99582	#VALUE!
Cytosol		O96553	C-1-tetrahydrofolate synthase, cytoplasmic;Methylenetetrahydrofolate dehydrogenase;Methenyltetrahydrofolate cyclohydrolase;Formyltetrahydrofolate synthetase	pug		0.1994	0.3368	0.1657		3.47616	2.05804	4.18315
Cytosol		Q9VXI1	Beta hydroxy acid dehydrogenase 1, isoform A (Beta hydroxy acid dehydrogenase 1, isoform B) (EC 1.1.1.35) (EC 1.1.1.45) (RH68464p)	Had1		0.2115	0.3248	Unstable		3.27729	2.13407	#VALUE!
Cytosol		P00967	Trifunctional purine biosynthetic protein adenosine-3;Phosphoribosylamine--glycine ligase;Phosphoribosylformylglycinamidine cyclo-ligase;Phosphoribosylglycinamide formyltransferase	ade3		0.2161	0.3469	0.1724		3.20753	1.99812	4.02058
Cytosol		Q9VP61	Acetyl-coenzyme A synthetase	AcCoAS		0.2358	0.3895	0.2604		2.93956	1.77958	2.66186
Cytosol		Q9VIC9	10-formyltetrahydrofolate dehydrogenase	CG8665-RA		0.2257	0.2687	Unstable		3.0711	2.57963	#VALUE!
Cytosol		Q9VC18	5-aminoimidazole-4-carboxamide ribonucleotide formyltransferase (EC 2.1.2.3) (EC 3.5.4.10) (AICAR transformylase) (AICAR transformylase/inosine monophosphate cyclohydrolase) (Bifunctional purine biosynthesis protein ATIC) (IMP synthase) (Inosinicase) (Phosphoribosylaminoimidazolecarboxamide formyltransferase)	BEST:GH11240		0.2469	0.3586	0.1403		2.8074	1.93293	4.94046
Cytosol		Q960W6	Putative fatty acyl-CoA reductase CG8306	CG8306		0.2984	0.4015	0.1666		2.32288	1.72639	4.16055
Cytosol		A1Z784	Acetyl-CoA carboxylase (EC 6.4.1.2)	ACC		0.2781	0.3928	0.2422		2.49244	1.76463	2.86188
Proteasome		Q9V677	Proteasome-associated protein ECM29 homolog	CG8858		0.003116	0.05133	0.01578		222.448	13.5037	43.9257
Proteasome		Q27575	Proteasome subunit alpha type-7-1B	Prosalpha4T2		0.004414	0.01651	0.02319		157.034	41.9835	29.8899
Proteasome		P35122	Ubiquitin carboxyl-terminal hydrolase	Uch		0.02352	0.05566	0.07111		29.4705	12.4532	9.74753
Proteasome		P26270	26S proteasome non-ATPase regulatory subunit 7	Rpn8		0.05062	0.09428	0.1186		13.6931	7.35201	5.84441
Proteasome		P12881	Proteasome subunit alpha type-1	Prosalpha6		0.0627	0.1133	0.07723		11.055	6.1178	8.9751
Proteasome		Q9V405	26S proteasome regulatory complex subunit p48A (CG16916 protein) (GH06151p) (Regulatory particle triple-A ATPase 3, isoform A) (Regulatory particle triple-A ATPase 3, isoform B) (EC 3.6.1.3)	Rpt3		0.07866	0.1111	0.1029		8.81194	6.23895	6.73612
Proteasome		Q9V436	26S proteasome non-ATPase regulatory subunit 8	Rpn12		0.07379	Unstable	0.1191		9.39351	#VALUE!	5.81988
Proteasome		Q9XZJ4	Proteasome subunit alpha type-6	Prosalpha1		0.0812	0.1033	0.1354		8.5363	6.71004	5.11926
Proteasome		P22769	Proteasome subunit alpha type-7-1	Prosalpha4		0.08499	0.05754	0.09619		8.15563	12.0464	7.20602
Proteasome		Q9V3P6	26S proteasome non-ATPase regulatory subunit 1	Rpn2		0.08559	0.08049	0.1109		8.09846	8.61159	6.2502
Proteasome		Q7KLV9	26S proteasome non-ATPase regulatory subunit 11	Rpn6		0.1029	0.1288	0.1705		6.73612	5.38158	4.06538
Proteasome		Q9VW54	26S proteasome non-ATPase regulatory subunit 2	Rpn1		0.1065	0.1151	0.1306		6.50842	6.02213	5.30741
Proteasome		Q7K2G1	Proteasomal ubiquitin receptor ADRM1 homolog	Rpn13		0.1093	Unstable	0.1674		6.34169	#VALUE!	4.14066
Proteasome		Q7KMP8	26S proteasome non-ATPase regulatory subunit 13 (26S proteasome regulatory subunit RPN9) (26S proteasome regulatory subunit S11) (26S proteasome regulatory subunit p40.5)	Rpn9		0.1586	0.1549	0.0972		4.37041	4.4748	7.13114
Ribosome		P18101	Ubiquitin-60S ribosomal protein L40;Ubiquitin;60S ribosomal protein L40	RpL40		0.01198	0.03647	0.155		57.8587	19.006	4.47192
Ribosome		Q9VWG3	40S ribosomal protein S10b	RpS10b		0.05979	0.0893	0.0481		11.593	7.76201	14.4105
Ribosome		P48149;Q7KR04	40S ribosomal protein S15Aa;40S ribosomal protein S15Ab	RpS15Aa;RpS15Ab		0.05716	0.1197	0.04012		12.1264	5.7907	17.2768
Ribosome		P55935	40S ribosomal protein S9	RpS9		0.06293	0.08173	0.04218		11.0146	8.48094	16.4331
Ribosome		Q9VBU9	40S ribosomal protein S27	RpS27		0.06303	0.09535	0.04519		10.9971	7.2695	15.3385
Ribosome		P38979	40S ribosomal protein SA	sta		0.06403	0.08909	0.03078		10.8254	7.7803	22.5194
Ribosome		P46222	60S ribosomal protein L11	RpL11		0.0607	0.09355	0.04742		11.4192	7.40938	14.6172
Ribosome		P48588	40S ribosomal protein S25	RpS25		0.0703	0.08682	0.04381		9.85985	7.98373	15.8217
Ribosome		Q9W237	40S ribosomal protein S16	RpS16		0.06366	0.07913	0.04519		10.8883	8.7596	15.3385
Ribosome		Q9VJ19	60S ribosomal protein L30	RpL30		0.06259	0.08531	0.04461		11.0744	8.12504	15.5379
Ribosome		P41094	40S ribosomal protein S18	RpS18		0.07092	0.08877	0.04599		9.77365	7.80835	15.0717
Ribosome		P39018	40S ribosomal protein S19a	RpS19a		0.07082	0.08541	0.04021		9.78745	8.11553	17.2382
Ribosome		Q24186;Q9VFE4	40S ribosomal protein S5a;40S ribosomal protein S5b	RpS5a;RpS5b		0.07236	0.07948	0.04429		9.57915	8.72103	15.6502
Ribosome		P41092	60S ribosomal protein L27a	RpL27A		0.0697	0.09821	0.04865		9.94472	7.05781	14.2476
Ribosome		Q06559	40S ribosomal protein S3	RpS3		0.06653	0.08895	0.03623		10.4186	7.79255	19.1319
Ribosome		Q03334	40S ribosomal protein S13	RpS13		0.09038	0.09571	0.04667		7.66925	7.24216	14.8521
Ribosome		Q9V9W3	60S ribosomal protein L6	RpL6		0.06871	0.09252	0.04543		10.088	7.49186	15.2575
Ribosome		P09180	60S ribosomal protein L4	RpL4		0.07292	0.09124	0.04616		9.50558	7.59697	15.0162
Ribosome		P55828	40S ribosomal protein S20	RpS20		0.06848	0.09418	0.03388		10.1219	7.35981	20.4589
Ribosome		P50887	60S ribosomal protein L22	RpL22		0.07573	0.09064	0.04091		9.15287	7.64725	16.9432
Ribosome		P29327	40S ribosomal protein S6	RpS6		0.0776	0.0821	0.04981		8.93231	8.44272	13.9158
Ribosome		Q7JZW2	40S ribosomal protein S15	RpS15		0.07797	0.1328	0.04381		8.88992	5.21948	15.8217
Ribosome		P41126	60S ribosomal protein L13	RpL13		0.07533	0.1001	0.0489		9.20148	6.92455	14.1748
Ribosome		Q9VS34	60S ribosomal protein L18	RpL18		0.07541	0.1254	0.04243		9.19171	5.52749	16.3363
Ribosome		Q9VTP4	60S ribosomal protein L10a-2	RpL10Ab		0.07218	0.09895	0.04513		9.60304	7.00502	15.3589
Ribosome		Q9W1B9	60S ribosomal protein L12	RpL12		0.07168	0.08273	0.04029		9.67002	8.37843	17.204
Ribosome		Q9V9M7	60S ribosomal protein L21	RpL21		0.07366	0.09028	0.04717		9.41009	7.67775	14.6947
Ribosome		P46223	60S ribosomal protein L7a	RpL7A		0.07583	0.08701	0.04464		9.1408	7.96629	15.5275
Ribosome		P48159	60S ribosomal protein L23	RpL23		0.07332	0.1098	0.04404		9.45373	6.31282	15.739
Ribosome		Q9W0A8	FI01658p (Ribosomal protein L23A, isoform A) (Ribosomal protein L23A, isoform B) (Rpl23A)	RpL23A		0.07274	0.09652	0.04277		9.52911	7.18138	16.2064
Ribosome		Q8MLY8	40S ribosomal protein S8	RpS8		0.08157	0.08814	0.04708		8.49757	7.86416	14.7228
Ribosome		P36241	60S ribosomal protein L19	RpL19		0.0737	0.09449	0.05253		9.40498	7.33567	13.1953
Ribosome		P55830	40S ribosomal protein S3a	RpS3A		0.07665	0.09435	0.04777		9.04302	7.34655	14.5101
Ribosome		P31009	40S ribosomal protein S2	RpS2		0.08602	0.09456	0.04235		8.05798	7.33024	16.3671
Ribosome		Q9W499	60S ribosomal protein L35	RpL35		0.0745	0.0966	0.04928		9.30399	7.17544	14.0655
Ribosome		P19889	60S acidic ribosomal protein P0	RpLP0		0.07993	0.09522	0.04199		8.67193	7.27943	16.5074
Ribosome		Q9W3W8	60S ribosomal protein L17	RpL17		0.07545	0.08828	0.04437		9.18684	7.85169	15.622
Ribosome		Q9W229	40S ribosomal protein S24	RpS24		0.07772	0.1085	0.05239		8.91852	6.38845	13.2305
Ribosome		Q8T3U2	40S ribosomal protein S23	RpS23		0.07735	0.0808	0.07799		8.96118	8.57855	8.88764
Ribosome		P41042	40S ribosomal protein S4	RpS4		0.08168	0.04819	0.04092		8.48613	14.3836	16.9391
Ribosome		P55841	60S ribosomal protein L14	RpL14		0.08357	0.1063	0.04798		8.29421	6.52067	14.4466
Ribosome		O16797	60S ribosomal protein L3	RpL3		0.08341	0.09247	0.04631		8.31012	7.49591	14.9675
Ribosome		P04359	60S ribosomal protein L32	RpL32		0.0813	0.0974	0.04428		8.5258	7.1165	15.6537
Ribosome		P32100	60S ribosomal protein L7	RpL7		0.08164	0.09493	0.04602		8.49029	7.30167	15.0619
Ribosome		P50882	60S ribosomal protein L9	RpL9		0.0866	0.09689	0.04434		8.00401	7.15396	15.6325
Ribosome		O61231	60S ribosomal protein L10	RpL10		0.08576	0.1142	0.05926		8.08241	6.06959	11.6967
Ribosome		Q9W334	40S ribosomal protein S28	RpS28b		0.08377	0.0756	0.04903		8.27441	9.16861	14.1372
Ribosome		Q9VJY6	60S ribosomal protein L24	RpL24		0.08732	0.09718	0.05083		7.93801	7.13261	13.6366
Ribosome		C0HKA1	40S ribosomal protein S14b	RpS14b		0.08711	0.1011	0.0481		7.95715	6.85606	14.4105
Ribosome		Q9VA91	40S ribosomal protein S7	RpS7		0.09145	0.09002	0.04524		7.57952	7.69992	15.3216
Ribosome		Q9VZS5	60S ribosomal protein L28	RpL28		0.09101	0.1069	0.05064		7.61617	6.48407	13.6877
Ribosome		P08570	60S acidic ribosomal protein P1	RpLP1		0.09114	0.1082	0.029		7.6053	6.40617	23.9016
Ribosome		Q9VBN5	60S ribosomal protein L27	RpL27		0.1014	0.1364	0.06062		6.83577	5.08172	11.4343
Ribosome		Q24154	60S ribosomal protein L29	RpL29		0.1037	0.09862	0.05077		6.68416	7.02846	13.6527
Ribosome		Q0E9B6	40S ribosomal protein S11	RpS11		0.1145	0.1192	0.0835		6.05369	5.81499	8.30116
Ribosome		P49630	60S ribosomal protein L36	RpL36		0.1507	0.0909	0.04853		4.59952	7.62538	14.2829
Ribosome		P80455	40S ribosomal protein S12	RpS12		0.3498	0.08906	0.05317		1.98155	7.78292	13.0364
Extracellular matrix		Q8SZM2	RH04334p (Vajk2)	Vajk2		0.005679	0.02286	0.03146		122.054	30.3214	22.0327
Extracellular matrix		Q9V3Z9	HL02234p (RH05666p) (Vajk3)	BG:DS00180.3		0.007675	0.01001	0.03255		90.3123	69.2455	21.2948
Extracellular matrix		Q9W4Y3	Terribly reduced optic lobes, isoform AT	trol		0.01406	0.08842	0.03522		49.2992	7.83926	19.6805
Extracellular matrix		Q9VM18	Trehalose 6-phosphate phosphatase (EC 3.1.3.12)	21430192		0.02001	0.03036	0.02322		34.64	22.8309	29.8513
Extracellular matrix		Q9VSY0	Cuticular protein 67B (GH12638p)	Cpr67B		0.03625	Unstable	0.1069		19.1213	#VALUE!	6.48407
Extracellular matrix		Q9W451	Female sterile (1) M3	fs(1)M3		0.06393	0.09769	0.1797		10.8423	7.09537	3.85725
Extracellular matrix		Q7K2W6	GH04080p (Prophenoloxidase 1) (EC 1.10.3.1) (EC 1.14.18.1)	PPO1		0.06818	0.1134	0.0184		10.1664	6.11241	37.671
Extracellular matrix		P15215	Laminin subunit gamma-1	LanB2		0.09617	0.2369	0.2304		7.20752	2.92591	3.00845
Extracellular matrix		Q9W227	Peptidyl-prolyl cis-trans isomerase (PPIase) (EC 5.2.1.8)	Dmel\CG2852		0.08164	0.1274	0.07916		8.49029	5.44072	8.75628
Extracellular matrix		Q9V496	Apolipophorins;Apolipophorin-2;Apolipophorin-1	Rfabg		0.08962	0.1407	0.05765		7.73429	4.92642	12.0234
Extracellular matrix		Q86B94	FI19380p1 (Midline fasciclin, isoform J)	mfas		0.0994	0.1156	0.1878		6.97331	5.99608	3.69088
Extracellular matrix		Q9V3U6	26-29kD-proteinase (EC 3.4.22.-) (Homologue of Sarcophaga 26,29kDa proteinase) (RE18380p)	26-29-p		0.1025	0.1884	0.1059		6.76241	3.67913	6.5453
Extracellular matrix		Q00174	Laminin subunit alpha	LanA		0.1259	0.02836	0.01682		5.50554	24.441	41.2097
Extracellular matrix		Q24388	Larval serum protein 2	Lsp2		0.1203	0.4948	Unstable		5.76182	1.40086	#VALUE!
Extracellular matrix		Q7K084	Odorant-binding protein 44a, isoform A (Odorant-binding protein 44a, isoform B) (RH04549p)	Obp44a		0.1557	0.2061	0.1051		4.45181	3.36316	6.59512
Extracellular matrix		Q9V521	Phenoloxidase 2	PPO2		0.1437	0.2973	0.1012		4.82357	2.33147	6.84928
Extracellular matrix		P36951	Putative hydroxypyruvate isomerase	Gip		0.146	0.2543	0.1167		4.74758	2.72571	5.93956
Extracellular matrix		Q76NR6	Regucalcin, isoform D (EC 3.1.1.17)	regucalcin		0.1625	0.2601	0.2199		4.26552	2.66493	3.1521
Extracellular matrix		Q23997	Chitinase-like protein CG5210	CG5210		0.174	0.3158	0.1136		3.9836	2.19489	6.10165
Extracellular matrix		Q9W303	Chitinase-like protein Idgf4	Idgf4		0.1902	0.3219	0.1082		3.64431	2.1533	6.40617
Extracellular matrix		Q9VU58	Neuropeptide-like 2	Nplp2		0.1986	0.3162	0.2116		3.49017	2.19212	3.27574
Extracellular matrix		Q7YTY6	Serine protease inhibitor 42Dd (Serpin 42Dd)	Spn42Dd		0.2039	0.2755	0.1583		3.39945	2.51596	4.37869
Extracellular matrix		P23779	Cystatin-like protein	Cys		0.1863	0.2616	0.1223		3.7206	2.64965	5.6676
Extracellular matrix		M9PDR0	Thioester-containing protein 4, isoform C	Tep4		0.2273	0.3571	0.2115		3.04948	1.94105	3.27729
Extracellular matrix		Q9NFV7	GH01829p (TEP2 protein) (Thioester-containing protein 2, isoform A)	Tep2		0.2482	0.3856	0.1602		2.7927	1.79758	4.32676
Extracellular matrix		Q9VX69	FI01450p (Uncharacterized protein, isoform A) (Uncharacterized protein, isoform B) (EC 3.1.1.-) (EC 3.1.1.1)	Dmel\CG5162		0.224	0.3147	Unstable		3.09441	2.20256	#VALUE!
Extracellular matrix		Q9VWV6	Transferrin	Tsf1		0.2493	0.4505	0.07002		2.78037	1.53862	9.89927
Extracellular matrix		P54192	General odorant-binding protein 19d	Obp19d		0.247	0.6429	Unstable		2.80626	1.07816	#VALUE!
Extracellular matrix		Q9VJQ3	RH54244p (Yellow-c, isoform A) (Yellow-c, isoform B)	yellow-c		0.2337	0.3111	Unstable		2.96597	2.22805	#VALUE!
Extracellular matrix		P08171	Esterase-6	Est-6		0.2693	0.4901	0.2382		2.57388	1.4143	2.90994
Extracellular matrix		Q5U126	GEO11286p1 (LP12967p) (Uncharacterized protein, isoform A) (Uncharacterized protein, isoform B)	CG7072		0.2449	Unstable	0.6221		2.83033	#VALUE!	1.11421
Extracellular matrix		Q9V3D4	Chitinase-like protein Idgf2	Idgf2		0.2586	0.4087	0.2131		2.68038	1.69598	3.25269
Extracellular matrix		Q9VL01	FI06461p (Uncharacterized protein, isoform A) (Uncharacterized protein, isoform B)	CG5390-RA		0.2397	0.5305	0.1282		2.89173	1.30659	5.40676
Extracellular matrix		Q8IPB7	Alpha-mannosidase	LManII		0.2674	0.4957	0.1914		2.59217	1.39832	3.62146
Extracellular matrix		Q8IN44	Protein Turandot A	TotA		0.2775	0.6683	0.2506		2.49783	1.03718	2.76595
Extracellular matrix		Q95RA9	GILT-like protein 1	GILT1		0.2635	0.3893	0.1746		2.63054	1.7805	3.96992
Extracellular matrix		Q9VK12	GH20621p (IP03657p) (Uncharacterized protein, isoform A) (Uncharacterized protein, isoform B)	cg5945		0.3614	1.827	0.826		1.91795	0.379391	0.839161
Extracellular matrix		A1Z6V5	FI01422p (Serpin 43Ab)	Spn43Ab		0.3045	0.6592	0.3054		2.27635	1.0515	2.26964
Extracellular matrix		Q9VAI6	General odorant-binding protein 99b	Obp99b		0.2812	0.389	0.03097		2.46496	1.78187	22.3812
Extracellular matrix		Q9W1C9	Ejaculatory bulb-specific protein 3	PebIII		0.3898	0.5238	0.5102		1.77821	1.32331	1.35858
Extracellular matrix		Q70PY2	Peptidoglycan-recognition protein SB1	PGRP-SB1		0.339	1.042	Unstable		2.04468	0.665208	#VALUE!
Extracellular matrix		Q9VAI9	GEO07291p1 (Odorant-binding protein 99c, isoform A) (RE07893p)	Obp99c		0.3822	0.5203	0.2689		1.81357	1.33221	2.57771
Extracellular matrix		P81641;P08144	Alpha-amylase B;Alpha-amylase A	Amy-d;Amy-p		0.3483	Unstable	0.2823		1.99009	#VALUE!	2.45536
Extracellular matrix		Q9VBR6	RE74917p (Target of brain insulin) (EC 3.2.1.-)	tobi		0.3739	Unstable	Unstable		1.85383	#VALUE!	#VALUE!
Extracellular matrix		A1ZAU4	RH39096p (Uncharacterized protein, isoform D) (EC 3.4.22.-)	CG4847-RD		0.4555	0.6082	0.2587		1.52173	1.13967	2.67935
Mitochondria	Intermembrane space	P84029	Cytochrome c-2	Cyt-c-p		0.01284	0.02939	0.0348		53.9834	23.5845	19.918
Mitochondria	Intermembrane space	Q9U915	Adenylate kinase	Adk2		0.01866	0.04307	0.04159		37.1462	16.0935	16.6662
Mitochondria	Inner membrane	Q9VXN2	Protein stunted	sun		0.009954	0.03467	0.01998		69.635	19.9927	34.6921
Mitochondria	Inner membrane	P91928	MICOS complex subunit Mic60	CG6455		0.01396	0.03761	0.0364		49.6524	18.4299	19.0425
Mitochondria	Inner membrane	A8DYI6	Prohibitin	Phb2		0.01356	0.0116	0.03591		51.117	59.7541	19.3023
Mitochondria	Inner membrane	Q9VA18	Coiled-coil-helix-coiled-coil-helix domain containing 3 (RE38619p)	l(3)03670		0.01652	0.04003	0.04325		41.9581	17.3157	16.0265
Mitochondria	Inner membrane	Q9V9S8	Ferrochelatase, mitochondrial	FeCh		0.05293	0.1315	0.1		13.0955	5.27108	6.93147
Mitochondria	Inner membrane	A1Z9N0	Dynamin-like 120 kDa protein, form S1 (EC 3.6.5.5) (Dynamin-like 120 kDa protein, mitochondrial)	Opa1		0.02922	0.06536	0.05249		23.7217	10.6051	13.2053
Mitochondria	Inner membrane	Q8SY69	MICOS complex subunit MIC10	RH61753p		0.02814	0.05974	0.04931		24.6321	11.6027	14.0569
Mitochondria	Inner membrane	Q9W4V8	Mitochondrial import inner membrane translocase subunit TIM50-C	ttm50		0.02947	Unstable	Unstable		23.5204	#VALUE!	#VALUE!
Mitochondria	Inner membrane	Q9VEX6	ATPase family AAA domain-containing protein 3A homolog (Belphegor protein)	bor		0.03688	0.0101	0.03482		18.7947	68.6284	19.9066
Mitochondria	Inner membrane	Q8T4G5	SD01613p (Uncharacterized protein, isoform A) (EC 3.4.24.-)	Afg3l2		0.06546	0.04559	0.08018		10.5889	15.2039	8.64489
Mitochondria	Inner membrane	Q9VF08	Mitochondrial import inner membrane translocase subunit Tim16	blp		0.04055	0.04127	0.1156		17.0936	16.7954	5.99608
Mitochondria	Inner membrane	Q9VVH3	MICOS complex subunit MIC13 homolog QIL1	QIL1		0.04084	0.06049	0.08215		16.9723	11.4589	8.43758
Mitochondria	Inner membrane	Q9W1F7	IP15825p (Stomatin like 2, isoform A) (Stomatin like 2, isoform B)	Stoml2		0.04578	Unstable	0.07384		15.1408	#VALUE!	9.38715
Mitochondria	Inner membrane	P91927	LETM1 and EF-hand domain-containing protein anon-60Da, mitochondrial	Letm1		0.05928	0.08553	0.1096		11.6928	8.10414	6.32434
Mitochondria	Inner membrane	Q9VEY5	MICOS complex subunit	Mic26-27		0.05689	0.04074	0.05931		12.184	17.0139	11.6869
Mitochondria	Inner membrane	Q9VG81	RH49330p (Saccheropin dehydrogenase 2) (EC 1.-.-.-)	Sccpdh2		0.1575	0.3194	0.2158		4.40093	2.17015	3.21199
Mitochondria	Inner membrane	Q9VN86	AT14148p (Saccheropin dehydrogenase 1, isoform A) (EC 1.-.-.-) (Saccheropin dehydrogenase 1, isoform B) (Saccheropin dehydrogenase 1, isoform C)	Sccpdh1		0.2031	0.2915	0.2967		3.41284	2.37786	2.33619
Mitochondria	Inner membrane	Q9VYL5	GH19726p	Dmel\CG1824		0.2185	0.5585	Unstable		3.1723	1.24109	#VALUE!
Mitochondria	Inner membrane, complex I	Q9V3W2	Complex I-B17 (NADH dehydrogenase [ubiquinone] 1 beta subcomplex subunit 6) (NADH-ubiquinone oxidoreductase B17 subunit)	ND-B17		0.008082	0.03852	0.02402		85.7643	17.9945	28.8571
Mitochondria	Inner membrane, complex I	Q9VJZ4	NADH dehydrogenase [ubiquinone] 1 beta subcomplex subunit 9	ND-B22		0.008973	0.03027	0.01506		77.2481	22.8988	46.0257
Mitochondria	Inner membrane, complex I	Q9V3L7	Complex I-ESSS (NADH dehydrogenase [ubiquinone] 1 beta subcomplex subunit 11, mitochondrial) (NADH-ubiquinone oxidoreductase ESSS subunit)	NP15.6		0.008405	0.02755	0.03686		82.4684	25.1596	18.8049
Mitochondria	Inner membrane, complex I	Q6IDF5	Complex I-B15 (NADH dehydrogenase [ubiquinone] 1 beta subcomplex subunit 4) (NADH-ubiquinone oxidoreductase B15 subunit)	ND-B15		0.008839	0.0282	Unstable		78.4192	24.5797	#VALUE!
Mitochondria	Inner membrane, complex I	Q7K1C0	Complex I-15 kDa (NADH dehydrogenase [ubiquinone] iron-sulfur protein 5) (NADH-ubiquinone oxidoreductase 15 kDa subunit)	ND-15		0.009539	0.0271	0.02597		72.6646	25.5774	26.6903
Mitochondria	Inner membrane, complex I	Q9VTU2	Complex I-SGDH (NADH dehydrogenase [ubiquinone] 1 beta subcomplex subunit 5, mitochondrial) (NADH-ubiquinone oxidoreductase SGDH subunit)	ND-SGDH		0.01035	0.04502	0.04396		66.9707	15.3964	15.7677
Mitochondria	Inner membrane, complex I	Q9W3X7	NADH dehydrogenase [ubiquinone] 1 beta subcomplex subunit 8, mitochondrial (Complex I-ASHI) (NADH-ubiquinone oxidoreductase ASHI subunit)	ND-ASHI		0.01091	0.03277	0.02521		63.5332	21.1519	27.4949
Mitochondria	Inner membrane, complex I	Q94519	Acyl carrier protein, mitochondrial	mtacp1		0.01093	0.03208	0.04419		63.4169	21.6068	15.6856
Mitochondria	Inner membrane, complex I	Q9W402	NADH dehydrogenase [ubiquinone] 1 alpha subcomplex subunit 13	ND-B16.6		0.01118	0.03377	0.0451		61.9989	20.5255	15.3691
Mitochondria	Inner membrane, complex I	Q9W125	NADH dehydrogenase [ubiquinone] 1 alpha subcomplex subunit 8	ND-19		0.02862	0.03514	0.08828		24.219	19.7253	7.85169
Mitochondria	Inner membrane, complex I	Q9W3N7	Complex I-MNLL (NADH dehydrogenase [ubiquinone] 1 beta subcomplex subunit 1) (NADH-ubiquinone oxidoreductase MNLL subunit)	ND-MNLL		0.01469	0.0361	Unstable		47.185	19.2008	#VALUE!
Mitochondria	Inner membrane, complex I	P91929	NADH dehydrogenase [ubiquinone] 1 alpha subcomplex subunit 10, mitochondrial	ND42		0.01267	0.03881	0.05542		54.7077	17.86	12.5072
Mitochondria	Inner membrane, complex I	Q9VQR2	NADH dehydrogenase [ubiquinone] 1 beta subcomplex subunit 10	ND-PDSW		0.01245	0.02849	0.02957		55.6745	24.3295	23.4409
Mitochondria	Inner membrane, complex I	Q9W2E8	Complex I-B12 (NADH dehydrogenase [ubiquinone] 1 beta subcomplex subunit 3) (NADH-ubiquinone oxidoreductase B12 subunit)	ND-B12		0.01291	0.06013	0.02907		53.6907	11.5275	23.8441
Mitochondria	Inner membrane, complex I	Q9VF27	NADH dehydrogenase (ubiquinone) 23 kDa subunit (EC 7.1.1.2)	ND-23		0.0166	0.05057	0.07275		41.7559	13.7067	9.5278
Mitochondria	Inner membrane, complex I	Q9VQM2	NADH dehydrogenase [ubiquinone] 1 subunit C2	ND-B14.5B		0.01367	0.0409	0.04881		50.7057	16.9474	14.2009
Mitochondria	Inner membrane, complex I	Q9VTB4	NADH dehydrogenase (Ubiquinone) 13 kDa B subunit (EC 1.6.99.3) (RH11203p)	ND-13B		0.01853	0.0524	0.05138		37.4068	13.228	13.4906
Mitochondria	Inner membrane, complex I	Q9VZU4	NADH dehydrogenase [ubiquinone] iron-sulfur protein 3, mitochondrial (EC 7.1.1.2) (NADH dehydrogenase (Ubiquinone) 30 kDa subunit)	ND-30		0.02462	0.06844	0.1582		28.1538	10.1278	4.38146
Mitochondria	Inner membrane, complex I	Q9VZ01	Complex I-9kD (NADH dehydrogenase [ubiquinone] flavoprotein 3, mitochondrial) (NADH-ubiquinone oxidoreductase 9 kDa subunit)	anon-EST:Posey214		0.02016	0.08685	0.06683		34.3823	7.98097	10.3718
Mitochondria	Inner membrane, complex I	Q9VX36	NADH dehydrogenase (Ubiquinone) 24 kDa subunit, isoform A (NADH dehydrogenase (Ubiquinone) 24 kDa subunit, isoform B)	ND-24		0.02015	0.0705	0.0654		34.3994	9.83187	10.5986
Mitochondria	Inner membrane, complex I	Q94511	NADH-ubiquinone oxidoreductase 75 kDa subunit, mitochondrial	ND75		0.02033	0.06512	0.08452		34.0948	10.6442	8.20098
Mitochondria	Inner membrane, complex I	Q9V4E0	Complex I-49kD (NADH-ubiquinone oxidoreductase 49 kDa subunit)	ND-49		0.02333	0.08475	0.08713		29.7106	8.17873	7.95532
Mitochondria	Inner membrane, complex I	Q9VWI0	NADH dehydrogenase [ubiquinone] iron-sulfur protein 4, mitochondrial	ND-18		0.02258	0.0837	0.08725		30.6974	8.28133	7.94438
Mitochondria	Inner membrane, complex I	Q9VPE2	NADH dehydrogenase (Ubiquinone) 39 kDa subunit, isoform A (NADH dehydrogenase (Ubiquinone) 39 kDa subunit, isoform B) (EC 1.6.99.3) (TB01457p1)	ND-39		0.02519	0.07554	0.09066		27.5168	9.1759	7.64557
Mitochondria	Inner membrane, complex I	Q9VXK7	LD31474p (NADH dehydrogenase (Ubiquinone) 20 kDa subunit, isoform A) (NADH dehydrogenase (Ubiquinone) 20 kDa subunit, isoform B) (NADH dehydrogenase (Ubiquinone) 20 kDa subunit, isoform C)	ND-20		0.02798	0.08504	0.08762		24.773	8.15084	7.91083
Mitochondria	Inner membrane, complex I	Q7JZK1	Complex I-B14 (NADH dehydrogenase [ubiquinone] 1 alpha subcomplex subunit 6) (NADH-ubiquinone oxidoreductase B14 subunit)	ND-B14		0.02602	0.074	Unstable		26.639	9.36685	#VALUE!
Mitochondria	Inner membrane, complex I	Q8SYJ2	GEO09626p1 (NADH dehydrogenase (Ubiquinone) MLRQ subunit, isoform A) (NADH dehydrogenase (Ubiquinone) MLRQ subunit, isoform B) (EC 1.6.99.3) (NADH dehydrogenase (Ubiquinone) MLRQ subunit, isoform C) (RE56733p)	ND-MLRQ		0.02808	0.09766	0.08165		24.6847	7.09755	8.48925
Mitochondria	Inner membrane, complex I	Q9VMI3	NADH dehydrogenase [ubiquinone] flavoprotein 1, mitochondrial (EC 7.1.1.2)	ND-51		0.0311	0.09817	0.1041		22.2877	7.06068	6.65847
Mitochondria	Inner membrane, complex I	Q9VQD7	NADH dehydrogenase [ubiquinone] 1 alpha subcomplex subunit 12	ND-B17.2		0.03767	0.1302	0.1382		18.4005	5.32371	5.01554
Mitochondria	Inner membrane, complex I	Q9VMU0	NADH dehydrogenase [ubiquinone] iron-sulfur protein 6, mitochondrial	ND-13A		0.03852	0.1489	Unstable		17.9945	4.65512	#VALUE!
Mitochondria	Inner membrane, complex I	Q8SY96	NFU1 iron-sulfur cluster scaffold homolog, mitochondrial	CG32500		0.07594	0.1115	0.1822		9.12756	6.21657	3.80432
Mitochondria	Inner membrane, complex I	Q9VH39	Protein NDUFAF4 homolog	CG11722		0.4346	0.721	Unstable		1.59491	0.961369	#VALUE!
Mitochondria	Inner membrane, complex I	P18932	NADH-ubiquinone oxidoreductase chain 5	mt:ND5		Unstable	Unstable	Unstable		#VALUE!	#VALUE!	#VALUE!
Mitochondria	Inner membrane, complex II	Q9VGS3	Succinate dehydrogenase cytochrome b560 subunit, mitochondrial	SdhC		0.01857	0.05636	0.05625		37.3262	12.2986	12.3226
Mitochondria	Inner membrane, complex II	Q94523	Succinate dehydrogenase [ubiquinone] flavoprotein subunit, mitochondrial	SdhA		0.01944	0.0515	0.04548		35.6557	13.4592	15.2407
Mitochondria	Inner membrane, complex II	P21914	Succinate dehydrogenase [ubiquinone] iron-sulfur subunit, mitochondrial	SdhB		0.02977	0.06491	0.07139		23.2834	10.6786	9.7093
Mitochondria	Inner membrane, complex III	Q9VRL0	Cytochrome c1, isoform A (Cytochrome c1, isoform B) (GM14501p)	Cyt-c1		0.0116	0.03669	0.0329		59.7541	18.892	21.0683
Mitochondria	Inner membrane, complex III	Q9VXI6	Cytochrome b-c1 complex subunit 7	UQCR-14		0.01328	0.04334	0.04116		52.1948	15.9932	16.8403
Mitochondria	Inner membrane, complex III	Q9VVH5	Complex III subunit 8 (Complex III subunit VIII) (Cytochrome b-c1 complex subunit 8) (Ubiquinol-cytochrome c reductase complex 9.5 kDa protein) (Ubiquinol-cytochrome c reductase complex ubiquinone-binding protein QP-C)	UQCR-Q		0.01252	0.0447	0.05533		55.3632	15.5066	12.5275
Mitochondria	Inner membrane, complex III	Q9VV75	AT02348p (Ubiquinol-cytochrome c reductase core protein 2, isoform A) (Ubiquinol-cytochrome c reductase core protein 2, isoform B)	UQCR-C2		0.01366	0.04311	0.04592		50.7428	16.0786	15.0947
Mitochondria	Inner membrane, complex III	Q9VFF0	GH01077p (Ubiquinol-cytochrome c reductase core protein 1, isoform A) (EC 3.4.24.-) (Ubiquinol-cytochrome c reductase core protein 1, isoform B)	UQCR-C1		0.01442	0.04136	0.03921		48.0685	16.7589	17.6778
Mitochondria	Inner membrane, complex III	A8Y535	Cytochrome b-c1 complex subunit 6	UQCR-11		0.0139	0.04347	0.05207		49.8667	15.9454	13.3118
Mitochondria	Inner membrane, complex III	Q500Y7	GEO11443p1 (RH56961p) (Ubiquinol-cytochrome c reductase 6.4 kDa subunit, isoform A) (Ubiquinol-cytochrome c reductase 6.4 kDa subunit, isoform B)	UQCR-6.4		0.0171	0.0524	0.0868		40.5349	13.228	7.98557
Mitochondria	Inner membrane, complex III	Q9VQ29	Cytochrome b-c1 complex subunit Rieske, mitochondrial	RFeSP		0.02275	0.0492	0.07711		30.468	14.0884	8.98907
Mitochondria	Inner membrane, complex III	Q7JWF1	Electron transfer flavoprotein-ubiquinone oxidoreductase (ETF-QO) (EC 1.5.5.1)	Etf-QO		0.06136	0.112	0.0804		11.2964	6.18881	8.62123
Mitochondria	Inner membrane, complex IV	Q9VIQ8	Cytochrome c oxidase subunit 4	COX4		0.01481	0.04512	0.02303		46.8026	15.3623	30.0976
Mitochondria	Inner membrane, complex IV	Q9VMS1	Cyclope, isoform A (EC 1.9.3.1) (Cyclope, isoform B) (Cyclope, isoform C) (Cytochrome c oxidase subunit VIc) (GEO10004p1)	cype		0.01387	0.04874	0.02051		49.9746	14.2213	33.7956
Mitochondria	Inner membrane, complex IV	Q6IHY5	HDC00331 (IP16915p) (IP17015p) (Uncharacterized protein, isoform A) (Uncharacterized protein, isoform B) (EC 1.9.3.1) (Uncharacterized protein, isoform C) (Uncharacterized protein, isoform D)	COX7AL2		0.0142	0.04995	0.03557		48.8132	13.8768	19.4868
Mitochondria	Inner membrane, complex IV	Q9VMB9	Cytochrome c oxidase subunit 5B, isoform A (Cytochrome c oxidase subunit 5B, isoform B) (RE06394p)	COX5B		0.01474	0.04467	0.02516		47.0249	15.5171	27.5496
Mitochondria	Inner membrane, complex IV	Q9VP19	Cytochrome c oxidase subunit 8, isoform A (Cytochrome c oxidase subunit 8, isoform B) (EC 1.9.3.1) (GH15688p)	COX8		0.01407	0.04202	Unstable		49.2642	16.4956	#VALUE!
Mitochondria	Inner membrane, complex IV	Q94514	Cytochrome c oxidase subunit 5A, mitochondrial	CoVa		0.01574	0.05067	0.03205		44.0373	13.6796	21.6271
Mitochondria	Inner membrane, complex IV	Q9VWD1	Cytochrome c oxidase subunit	COX6B		0.01785	0.05403	0.05454		38.8318	12.8289	12.709
Mitochondria	Inner membrane, complex IV	Q9W1N3	Levy, isoform A (Levy, isoform B) (RH03295p)	levy		0.02194	0.06614	0.0603		31.5929	10.48	11.495
Mitochondria	Inner membrane, complex IV	P0DKM0	Cytochrome c oxidase assembly factor 3, mitochondrial	Ccdc56		0.03198	0.07025	0.1058		21.6744	9.86686	6.55149
Mitochondria	Inner membrane, complex IV	Q9VHS2	Probable cytochrome c oxidase subunit 7A, mitochondrial	CG9603		0.04116	0.05728	0.02579		16.8403	12.101	26.8766
Mitochondria	Inner membrane, complex V	Q9W2X6	ATP synthase, delta subunit, isoform A (ATP synthase, delta subunit, isoform B) (ATP synthase, delta subunit, isoform C) (RE24457p)	ATPsyndelta		0.01086	0.03127	0.03055		63.8257	22.1665	22.6889
Mitochondria	Inner membrane, complex V	O77134	ATP synthase subunit e, mitochondrial	ATPsynE		0.01113	0.03217	0.02137		62.2774	21.5464	32.4355
Mitochondria	Inner membrane, complex V	P35381	ATP synthase subunit alpha, mitochondrial	blw		0.01081	0.03333	0.02454		64.1209	20.7965	28.2456
Mitochondria	Inner membrane, complex V	Q9VKM3	ATP synthase subunit	ATPsynG		0.01136	0.03502	0.01296		61.0165	19.7929	53.4836
Mitochondria	Inner membrane, complex V	O01666	ATP synthase subunit gamma, mitochondrial	ATPsyn-gamma		0.011	0.03291	0.02737		63.0134	21.0619	25.3251
Mitochondria	Inner membrane, complex V	Q24251	ATP synthase subunit d, mitochondrial	ATPsyn-d		0.0111	0.03598	0.01746		62.4457	19.2648	39.6992
Mitochondria	Inner membrane, complex V	Q24439	ATP synthase subunit O, mitochondrial	Oscp		0.0115	0.04278	0.01997		60.2737	16.2026	34.7094
Mitochondria	Inner membrane, complex V	P84345	ATP synthase protein 8	mt:ATPase8		0.01116	0.04802	Unstable		62.11	14.4346	#VALUE!
Mitochondria	Inner membrane, complex V	Q94516	ATP synthase subunit b, mitochondrial	ATPsyn-b		0.01158	0.03757	0.02737		59.8573	18.4495	25.3251
Mitochondria	Inner membrane, complex V	Q05825	ATP synthase subunit beta, mitochondrial	ATPsyn-beta		0.01195	0.03514	0.02993		58.0039	19.7253	23.1589
Mitochondria	Inner membrane, complex V	Q9W141	Putative ATP synthase subunit f, mitochondrial	CG4692		0.01218	0.03898	0.02127		56.9086	17.7821	32.588
Mitochondria	Inner membrane, complex V	Q24407	ATP synthase-coupling factor 6, mitochondrial	ATPsyn-Cf6		0.0176	0.09413	0.07401		39.3834	7.36372	9.36559
Mitochondria	Inner membrane, complex V	Q9W2U8	Neb-cGP, isoform A (Neb-cGP, isoform B) (RE31692p) (RH45340p)	Neb-cGP		0.03371	0.09256	0.1864		20.5621	7.48863	3.7186
Mitochondria	Inner membrane, complex V	Q9VES8	RE28913p	anon2A5		0.09523	0.1523	0.09296		7.27866	4.5512	7.4564
Mitochondria	Inner membrane	Q7JUS9	Phosphate carrier protein, mitochondrial	CG9090-RA		0.01275	0.03491	0.03179		54.3645	19.8553	21.8039
Mitochondria	Inner membrane	Q26365	ADP,ATP carrier protein	sesB		0.01387	0.03929	0.03331		49.9746	17.6418	20.809
Mitochondria	Inner membrane	Q9VQG4	Congested-like trachea protein	colt		0.03165	0.07358	0.06258		21.9004	9.42032	11.0762
Mitochondria	Inner membrane	Q0E8E8	Phosphate carrier protein, mitochondrial	Mpcp		0.03054	0.2017	0.1091		22.6964	3.43653	6.35332
Mitochondria	Inner membrane	Q9VX14	RH64870p (Ucp4A, isoform A) (Ucp4A, isoform B)	Ucp4A		0.03438	0.08177	Unstable		20.1613	8.47679	#VALUE!
Mitochondria	Inner membrane	Q9VHB1	Mitochondrial pyruvate carrier	Dmel\CG9399		0.03606	0.1866	Unstable		19.2221	3.71462	#VALUE!
Mitochondria	Inner membrane	Q9VAJ9	SD09259p	Dmel\CG1907		0.0544	0.129	0.05278		12.7417	5.37323	13.1328
Mitochondria	Inner membrane	Q7KSQ0	LD46175p (RH27308p) (Scheggia, isoform A) (Scheggia, isoform C) (Scheggia, isoform D) (Scheggia, isoform E)	sea		0.092	0.1035	0.09012		7.53421	6.69707	7.69138
Mitochondria	Inner membrane	Q9VA73	Calcium-binding mitochondrial carrier protein Aralar1	aralar1		0.08538	0.126	0.1089		8.11838	5.50117	6.36499
Mitochondria	Inner membrane	Q9VN13	Sideroflexin-1-3	Sfxn1-3		0.1052	0.1449	0.1045		6.58885	4.78362	6.63299
Mitochondria	Inner membrane	Q9VZW7	Carnitine palmitoyltransferase 2 (EC 2.3.1.21)	CPT2		0.1038	0.1431	0.08424		6.67772	4.8438	8.22824
Mitochondria	Matrix	Q9W401	Probable citrate synthase, mitochondrial	kdn		0.00891	0.03476	0.0249		77.7943	19.9409	27.8372
Mitochondria	Matrix	Q9VGQ1	Dihydrolipoyllysine-residue succinyltransferase component of 2-oxoglutarate dehydrogenase complex, mitochondrial (EC 2.3.1.61) (E2K)	alpha-KGDHC		0.01033	0.03399	0.02207		67.1004	20.3927	31.4068
Mitochondria	Matrix	Q9VM14	Dihydrolipoyllysine-residue acetyltransferase (EC 2.3.1.12)	muc		0.01025	0.03449	0.03423		67.6241	20.097	20.2497
Mitochondria	Matrix	Q9VWH4	Probable isocitrate dehydrogenase [NAD] subunit alpha, mitochondrial	l(1)G0156		0.01039	0.03195	0.03092		66.7129	21.6947	22.4174
Mitochondria	Matrix	Q7JXC4	CG6459 protein (CG6459-PA) (LD29590p) (P32)	P32		0.01109	0.01584	0.03532		62.502	43.7593	19.6248
Mitochondria	Matrix	Q7K5K3	Pyruvate dehydrogenase E1 component subunit beta (EC 1.2.4.1)	Pdhb		0.01082	0.03757	0.04137		64.0617	18.4495	16.7548
Mitochondria	Matrix	P54385	Glutamate dehydrogenase, mitochondrial	Gdh		0.01153	0.03283	0.01347		60.1168	21.1132	51.4586
Mitochondria	Matrix	Q7K569	Glycerol-3-phosphate dehydrogenase	Gpo-1		0.01173	0.03325	0.03857		59.0918	20.8465	17.9711
Mitochondria	Matrix	Q7KVX1	Pyruvate dehydrogenase E1 component subunit alpha	l(1)G0334		0.01206	0.03752	0.04783		57.4749	18.4741	14.4919
Mitochondria	Matrix	E1JIZ4	Malic enzyme	Men-b		0.01214	0.0166	0.01482		57.0961	41.7559	46.7711
Mitochondria	Matrix	Q9VVL7	Dihydrolipoyl dehydrogenase (EC 1.8.1.4)	E3		0.0123	0.03619	0.03806		56.3534	19.153	18.212
Mitochondria	Matrix	Q9VNX4	Multifunctional fusion protein [Includes: L-glutamate gamma-semialdehyde dehydrogenase (EC 1.2.1.88) (L-glutamate gamma-semialdehyde dehydrogenase); Delta-1-pyrroline-5-carboxylate dehydrogenase (P5C dehydrogenase)]	P5CDh1		0.01284	0.02847	0.02904		53.9834	24.3466	23.8687
Mitochondria	Matrix	Q9VD58	GH26270p (Isocitrate dehydrogenase 3b, isoform A) (EC 1.1.1.41) (Isocitrate dehydrogenase 3b, isoform B)	Idh3b		0.01292	0.04191	0.03358		53.6492	16.5389	20.6417
Mitochondria	Matrix	Q9W3X6	Fumarate hydratase (EC 4.2.1.2)	l(1)G0255		0.0147	0.0366	0.03109		47.1529	18.9384	22.2949
Mitochondria	Matrix	Q9VEB1	Malate dehydrogenase (EC 1.1.1.37)	Mdh2		0.01309	0.04134	0.03365		52.9524	16.767	20.5987
Mitochondria	Matrix	Q8MT18	RH49423p (Uncharacterized protein, isoform A) (EC 1.1.1.41) (Uncharacterized protein, isoform B)	Dmel\CG5028		0.01422	0.04614	0.05156		48.7445	15.0227	13.4435
Mitochondria	Matrix	Q95U38	Succinyl-CoA ligase subunit beta	skap		0.01473	0.04361	0.04789		47.0568	15.8942	14.4737
Mitochondria	Matrix	A1Z9E3	Elongation factor Tu	EfTuM		0.01503	0.04352	0.03548		46.1176	15.9271	19.5363
Mitochondria	Matrix	Q9VU35	RH34413p	Dmel\CG11267		0.016	0.02562	0.04257		43.3217	27.0549	16.2825
Mitochondria	Matrix	Q94522	Succinyl-CoA ligase [ADP/GDP-forming] subunit alpha, mitochondrial	Scsalpha		0.01483	0.03967	0.04		46.7395	17.4728	17.3287
Mitochondria	Matrix	Q9VIE8	Aconitate hydratase, mitochondrial (Aconitase) (EC 4.2.1.-)	Acon		0.01546	0.04562	0.04322		44.8349	15.1939	16.0376
Mitochondria	Matrix	Q00637	Superoxide dismutase [Mn], mitochondrial	Sod2		0.01542	0.03865	0.04671		44.9512	17.934	14.8394
Mitochondria	Matrix	Q9VRJ7	RE45108p	Dmel\CG4611		0.02019	0.05052	0.02811		34.3312	13.7203	24.6584
Mitochondria	Matrix	Q04499	Proline dehydrogenase 1, mitochondrial	slgA		0.01999	0.05183	Unstable		34.6747	13.3735	#VALUE!
Mitochondria	Matrix	G2J5Z0	FI15274p1 (GEO02543p1) (Uncharacterized protein, isoform B)	CG8446-RE		0.02218	0.05541	0.03942		31.251	12.5094	17.5836
Mitochondria	Matrix	Q9VL68	RH73277p (SD13345p) (Uncharacterized protein, isoform A) (EC 4.2.1.17) (EC 5.3.3.8) (Uncharacterized protein, isoform B)	Dmel\CG4598		0.03303	0.04328	0.04098		20.9854	16.0154	16.9143
Mitochondria	Matrix	Q9VDT1	Arc42 (EC 1.3.8.1) (SD24551p)	Arc42		0.02959	0.06699	0.04726		23.425	10.347	14.6667
Mitochondria	Matrix	Q9V6U9	Probable trans-2-enoyl-CoA reductase, mitochondrial	CG16935		0.02446	0.04919	0.06889		28.338	14.0912	10.0617
Mitochondria	Matrix	A8JNU6	Oxoglutarate dehydrogenase (succinyl-transferring) (EC 1.2.4.2)	Nc73EF		0.02808	0.07126	0.07537		24.6847	9.72702	9.19659
Mitochondria	Matrix	Q9W5W8	RE22677p	Ech1		0.03029	0.06005	0.04896		22.8837	11.5428	14.1574
Mitochondria	Matrix	Q9VJ86	Bicoid stability factor (FI21091p1)	bsf		0.03338	0.04862	0.06736		20.7653	14.2564	10.2902
Mitochondria	Matrix	Q9V397	Enoyl-CoA hydratase (EC 4.2.1.17)	Mtpalpha		0.03564	0.06331	0.05173		19.4486	10.9485	13.3993
Mitochondria	Matrix	Q7KN94	Electron transfer flavoprotein subunit alpha (Alpha-ETF)	wal		0.03579	0.07397	0.06738		19.3671	9.37065	10.2871
Mitochondria	Matrix	Q9VW68	(S)-3-amino-2-methylpropionate transaminase (EC 2.6.1.19) (EC 2.6.1.22) (GABA aminotransferase) (Gamma-amino-N-butyrate transaminase) (L-AIBAT)	Gabat		0.03743	0.05213	0.0541		18.5185	13.2965	12.8123
Mitochondria	Matrix	Q9W022	GEO01508p1 (RE49388p)	Dmel\CG8993		0.03493	0.0606	0.09185		19.8439	11.4381	7.54651
Mitochondria	Matrix	O02649	60 kDa heat shock protein, mitochondrial	Hsp60		0.03877	0.02497	0.04236		17.8784	27.7592	16.3632
Mitochondria	Matrix	Q0KHZ6	Electron transfer flavoprotein subunit beta (Beta-ETF)	ETFB		0.04123	0.08055	0.07376		16.8117	8.60518	9.39733
Mitochondria	Matrix	A1ZBJ2	Uncharacterized protein, isoform B (Uncharacterized protein, isoform C) (EC 1.3.99.-)	cg7461		0.04387	0.07076	0.07877		15.8	9.79575	8.79963
Mitochondria	Matrix	Q9VBP6	Succinate-semialdehyde dehydrogenase (EC 1.2.1.24)	Ssadh		0.04245	0.06594	0.07849		16.3286	10.5118	8.83103
Mitochondria	Matrix	Q9W1H8	GH13256p (Mitochondrial trifunctional protein beta subunit) (EC 1.1.1.211) (EC 2.3.1.16)	Thiolase		0.04039	0.07769	0.07053		17.1614	8.92196	9.82769
Mitochondria	Matrix	Q0E9E2	Pyruvate carboxylase	PCB		0.04628	0.08051	0.08207		14.9773	8.60945	8.4458
Mitochondria	Matrix	Q8SXC2	FI04487p (GH08974p) (Kynurenine aminotransferase, isoform A) (EC 2.6.1.7) (EC 4.4.1.13) (Kynurenine aminotransferase, isoform B) (Kynurenine aminotransferase, isoform C) (Kynurenine aminotransferase, isoform D)	CG6950-RC		0.04587	0.113	0.1045		15.1111	6.13405	6.63299
Mitochondria	Matrix	Q9VSA3	Probable medium-chain specific acyl-CoA dehydrogenase, mitochondrial	CG12262		0.05133	0.08836	0.07504		13.5037	7.84458	9.23704
Mitochondria	Matrix	Q86BP1	3-hydroxyisobutyryl-CoA hydrolase, mitochondrial (EC 3.1.2.4) (3-hydroxyisobutyryl-coenzyme A hydrolase)	CG5044-RB		0.05432	0.09541	0.0543		12.7604	7.26493	12.7651
Mitochondria	Matrix	P29845	Heat shock 70 kDa protein cognate 5	Hsc70-5		0.05528	0.04421	0.05727		12.5388	15.6785	12.1031
Mitochondria	Matrix	P91938	Thioredoxin reductase 1, mitochondrial	Trxr-1		0.0579	0.07095	0.1486		11.9715	9.76952	4.66452
Mitochondria	Matrix	P20477	Glutamine synthetase 1, mitochondrial	Gs1		0.05426	0.07323	0.1189		12.7746	9.46534	5.82967
Mitochondria	Matrix	O18404	3-hydroxyacyl-CoA dehydrogenase type-2	scu		0.06024	0.09804	0.05943		11.5064	7.07004	11.6633
Mitochondria	Matrix	Q9VDE2	Uncharacterized protein, isoform B (EC 3.-.-.-) (EC 3.7.1.6) (Uncharacterized protein, isoform D) (Uncharacterized protein, isoform E)	Dmel\CG5793		0.05878	0.145	0.06324		11.7922	4.78033	10.9606
Mitochondria	Matrix	Q9VL70	HL08109p (Yippee interacting protein 2) (EC 2.3.1.16) (EC 2.3.1.9)	yip2		0.06852	0.106	0.09989		10.116	6.53912	6.9391
Mitochondria	Matrix	Q7JR58	Enoyl-CoA hydratase, short chain 1, isoform A (EC 4.2.1.17) (Enoyl-CoA hydratase, short chain 1, isoform B) (LD24265p)	Echs1		0.07286	0.1142	0.06515		9.51341	6.06959	10.6393
Mitochondria	Matrix	Q7KW39	Probable methylmalonate-semialdehyde dehydrogenase [acylating], mitochondrial	CG17896		0.09775	0.1041	0.07882		7.09102	6.65847	8.79405
Mitochondria	Matrix	Q9VGZ3	Aconitate hydratase	Irp-1B		0.0823	0.1527	0.1197		8.4222	4.53927	5.7907
Mitochondria	Matrix	Q9W3N9	LD24105p (Uncharacterized protein, isoform A) (Uncharacterized protein, isoform B) (EC 2.3.1.16) (EC 2.3.1.9)	154229_at		0.07771	0.08286	0.06025		8.91967	8.36528	11.5045
Mitochondria	Matrix	Q8IPY3	Aspartate aminotransferase	Got2		0.08004	0.124	0.07388		8.66001	5.5899	9.38207
Mitochondria	Matrix	M9NFH8	Glutamate synthase (NADH) (EC 1.4.1.14)	GS		0.08739	0.1087	0.1367		7.93165	6.3767	5.07057
Mitochondria	Matrix	Q9VLC5	Aldehyde dehydrogenase (Aldehyde dehydrogenase, isoform A) (EC 1.2.1.10) (EC 1.2.1.3) (Aldehyde dehydrogenase, isoform B)	Aldh		0.08451	0.1145	0.1362		8.20195	6.05369	5.08919
Mitochondria	Matrix	B7Z0E0	Isocitrate dehydrogenase [NADP]	Idh		0.09392	0.1404	0.1009		7.38019	4.93695	6.86965
Mitochondria	Matrix	Q9VEJ3	Pyrroline-5-carboxylate reductase	P5cr-2		0.09486	0.1209	0.08804		7.30705	5.73323	7.87309
Mitochondria	Matrix	Q9VNW6	Delta-1-pyrroline-5-carboxylate synthase [Includes: Glutamate 5-kinase (GK) (EC 2.7.2.11) (Gamma-glutamyl kinase); Gamma-glutamyl phosphate reductase (GPR) (EC 1.2.1.41) (Glutamate-5-semialdehyde dehydrogenase) (Glutamyl-gamma-semialdehyde dehydrogenase)]	P5CS		0.106	0.1384	0.1546		6.53912	5.00829	4.48349
Mitochondria	Matrix	Q9V8M5	Probable 3-hydroxyisobutyrate dehydrogenase, mitochondrial	CG15093		0.1121	0.142	0.07542		6.18329	4.88132	9.1905
Mitochondria	Matrix	Q9W058	Succinyl-CoA:3-ketoacid-coenzyme A transferase	SCOT		0.1004	0.1417	0.1171		6.90386	4.89165	5.91928
Mitochondria	Matrix	Q9VTN9	FI03238p	CG10361-RA		0.142	0.111	0.1164		4.88132	6.24457	5.95487
Mitochondria	Matrix	Q9VKX2	Malate dehydrogenase	Mdh1		0.1239	0.1765	0.1106		5.59441	3.92718	6.26715
Mitochondria	Matrix	Q95SI7	GH23390p	Dmel\CG6028		0.1238	0.1245	0.09246		5.59893	5.56745	7.49672
Mitochondria	Matrix	Q9VVU1	FI09602p	CG3902-RA		0.1357	0.1917	0.1348		5.10794	3.61579	5.14204
Mitochondria	Matrix	A0A0B4K6I6	Uncharacterized protein, isoform B (EC 1.2.1.3)	CT19744		0.1358	0.3255	0.07662		5.10418	2.12948	9.04656
Mitochondria	Matrix	Q7K511	CG3835-RA (CG3835-RB) (CG3835-RC) (D-2-hydroxyglutaric acid dehydrogenase, isoform A) (D-2-hydroxyglutaric acid dehydrogenase, isoform B) (D-2-hydroxyglutaric acid dehydrogenase, isoform C) (EC 1.1.99.39) (GH18028p) (GH19743p)	EG:87B1.3		0.1381	0.1932	0.1789		5.01917	3.58772	3.8745
Mitochondria	Matrix	Q9VZF6	GH04863p (Uncharacterized protein, isoform A) (Uncharacterized protein, isoform B)	Dmel\CG14997		0.1404	0.05819	0.09117		4.93695	11.9118	7.6028
Mitochondria	Matrix	Q9VIB5	Carboxylic ester hydrolase	alpha-Est7		0.1819	0.2523	0.2614		3.81059	2.74731	2.65167
Mitochondria	Matrix	Q9VJ43	Acetyl-CoA C-myristoyltransferase (EC 2.3.1.155) (EC 2.3.1.16) (EC 2.3.1.176) (Non-specific lipid-transfer protein) (Propanoyl-CoA C-acyltransferase) (SCP-2/3-oxoacyl-CoA thiolase) (SCP-2/thiolase) (SCP-chi) (Sterol carrier protein 2) (Sterol carrier protein X)	ScpX		0.1647	0.324	0.1924		4.20854	2.13934	3.60264
Mitochondria	Matrix	Q8T3X9	Iron-sulfur cluster assembly 1 homolog, mitochondrial (Lethal (1) G0136) (Putative magnetoreceptor subunit MagR)	l(1)G0136		0.2103	Unstable	Unstable		3.29599	#VALUE!	#VALUE!
Mitochondria	Matrix	Q9VXZ8	BcDNA.GH02901 (MIP13254p) (Pudgy, isoform A) (Pudgy, isoform B) (EC 6.2.1.3) (Pudgy, isoform C) (Pudgy, isoform D)	pdgy		0.2605	0.4427	0.3316		2.66083	1.56573	2.09031
Mitochondria	Outer membrane	Q94920	Voltage-dependent anion-selective channel	porin		0.01425	0.0371	0.02571		48.6419	18.6832	26.9602
Myofibrils		P05661	Myosin heavy chain, muscle	Mhc		0.002718	0.008004	0.01446		255.021	86.6001	47.9355
Myofibrils		P35554	Flightin	fln		0.00419	0.01715	0.02284		165.429	40.4167	30.348
Myofibrils		P06742	Myosin light chain alkali	Mlc1		0.003493	0.008645	0.0158		198.439	80.179	43.8701
Myofibrils		P83967	Actin, indirect flight muscle	Act88F		0.003768	0.01157	0.0189		183.956	59.909	36.6745
Myofibrils		P35415	Paramyosin, long form	Prm		0.004135	0.00833	0.01776		167.629	83.2109	39.0286
Myofibrils		P49455	Tropomyosin-1, isoforms 33/34	Tm1		0.004762	0.01101	0.01697		145.558	62.9561	40.8454
Myofibrils		P09491	Tropomyosin-2	Tm2		0.005042	0.01337	0.01974		137.475	51.8435	35.1138
Myofibrils		A0A0B4KG35	Stretchin-Mlck, isoform U (EC 2.7.11.17) (EC 2.7.11.18)	Strn-Mlck		0.006034	0.02142	0.03181		114.874	32.3598	21.7902
Myofibrils		P19351	Troponin T, skeletal muscle	up		0.005613	0.01417	0.02228		123.49	48.9165	31.1107
Myofibrils		P02574	Actin, larval muscle	Act79B		0.006352	0.008336	0.01373		109.123	83.1511	50.4841
Myofibrils		P36188	Troponin I	wupA		0.00696	0.0148	0.02429		99.5901	46.8343	28.5363
Myofibrils		P18091	Alpha-actinin, sarcomeric	Actn		0.006988	0.01638	0.02534		99.1911	42.3167	27.3539
Myofibrils		B7YZE5	Uncharacterized protein, isoform E	CG17041		0.007191	Unstable	0.02317		96.3909	#VALUE!	29.9157
Myofibrils		P18432	Myosin regulatory light chain 2	Mlc2		0.009458	0.008949	0.01594		73.2869	77.4553	43.4848
Myofibrils		P53501	Actin-57B	Act57B		0.009554	0.02957	0.02367		72.5505	23.4409	29.2838
Myofibrils		P47947	Troponin C, isoform 1	TpnC41C		0.008825	0.01276	0.0204		78.5436	54.3219	33.9778
Myofibrils		Q7K860	FI07231p (GEO12704p1) (Troponin C) (Troponin C 41F) (Troponin C isoform 4, isoform A) (Troponin C isoform 4, isoform B)	TpnC4		0.009378	0.04055	0.0911		73.912	17.0936	7.60864
Myofibrils		D1YSG0	Bent, isoform F	bt		0.01088	0.02003	0.02651		63.7084	34.6055	26.1466
Myofibrils		M9PBJ1	Zormin, isoform J	zormin		0.03411	0.03873	0.06089		20.3209	17.8969	11.3836
Myofibrils		A8DYP0	Obscurin (EC 2.7.11.1) (Muscle M-line assembly protein Unc-89)	Unc-89		0.02859	0.02561	0.04707		24.2444	27.0655	14.7259
Myofibrils		A1ZA47	PDZ and LIM domain protein Zasp	Zasp52		0.01561	0.02612	0.04128		44.404	26.537	16.7914
Myofibrils		Q9I7U4	Titin	sls		0.01792	0.03144	0.04857		38.6801	22.0467	14.2711
Myofibrils		Q7KUQ6	Limpet, isoform K	Lmpt		0.01573	Unstable	Unstable		44.0653	#VALUE!	#VALUE!
Myofibrils		Q9VEN1	Filamin-A	cher		0.01713	0.02726	0.02203		40.4639	25.4273	31.4638
Myofibrils		Q9VAN7	Phosphoglycerate mutase (EC 5.4.2.11) (EC 5.4.2.4)	Pglym78		0.01852	0.04248	0.0689		37.427	16.317	10.0602
Myofibrils		H9XVM9	Uncharacterized protein, isoform L	Dmel\CG1674		0.02084	0.0412	0.06342		33.2604	16.824	10.9295
Myofibrils		Q8IQB4	Z band alternatively spliced PDZ-motif protein 66, isoform E	Zasp66		0.03647	0.05951	0.07335		19.006	11.6476	9.44986
Myofibrils		A0A0B4K6N4	Tropomodulin, isoform N	tmod		0.03694	0.06045	0.09558		18.7641	11.4665	7.25201
Myofibrils		Q9VFC7	Mf5 protein (Myofilin, isoform B) (RE24409p)	Mf		0.03895	0.06375	0.02693		17.7958	10.8729	25.7388
Myofibrils		M9PF57	Uncharacterized protein, isoform M	CG8154		0.04783	0.07125	0.08119		14.4919	9.72838	8.53735
Myofibrils		O46052	EG:152A3.3 protein (HL01173p) (Uncharacterized protein, isoform A) (Uncharacterized protein, isoform C) (Uncharacterized protein, isoform D)	EG:152A3.3		0.1754	0.3015	0.3039		3.95181	2.299	2.28084
Myofibrils		Q9VZI1	Transgelin	Chd64		0.1447	0.1499	0.1505		4.79024	4.62406	4.60563
Nucleus		A0A0B4KEU2	Scribbler, isoform J	sbb		0.003482	0.01718	0.0151		199.066	40.3462	45.9038
Nucleus		Q9VIE6	Protein MCM10 homolog	Mcm10		0.008467	0.02923	Unstable		81.8646	23.7136	#VALUE!
Nucleus		Q9VNX1	DNApol-eta (EC 2.7.7.7)	DNApol-eta		0.01467	0.03412	Unstable		47.2493	20.315	#VALUE!
Nucleus		Q24400	Muscle LIM protein Mlp84B	Mlp84B		0.01549	0.03153	0.02843		44.748	21.9837	24.3808
Nucleus		P53777	Muscle LIM protein 1	Mlp60A		0.02203	0.04047	0.04667		31.4638	17.1274	14.8521
Nucleus		Q9VS62	Smallminded, isoform A (EC 3.6.1.3)	smid		0.03403	0.07286	0.09569		20.3687	9.51341	7.24367
Nucleus		Q8INP9	RE51612p (Uncharacterized protein, isoform C)	Dmel\CG11980		0.03403	0.03859	0.02416		20.3687	17.9618	28.6899
Nucleus		Q06943	High mobility group protein Z	HmgZ		0.03925	0.05771	0.07046		17.6598	12.0109	9.83746
Nucleus		Q9V9X4	Methylthioribose-1-phosphate isomerase	CG11334		0.04475	0.08871	0.07511		15.4893	7.81363	9.22843
Nucleus		A0A0B4KGY6	RNA-binding protein Pasilla	ps		0.06603	0.09663	0.09624		10.4975	7.17321	7.20228
Nucleus		Q9V429	Thioredoxin-2	Trx-2		0.07086	0.0648	0.09617		9.78192	10.6967	7.20752
Nucleus		O77460	Inorganic pyrophosphatase	Nurf-38		0.07474	0.1274	0.1003		9.27411	5.44072	6.91074
Nucleus		Q9V455	Importin subunit alpha	Kap-alpha3		0.1008	0.1854	0.2206		6.87646	3.73866	3.1421
Nucleus		Q9V3V9	Endonuclease G inhibitor, isoform A (EC 3.6.-.-) (Endonuclease G inhibitor, isoform B) (Endonuclease G inhibitor, isoform C) (SD16985p)	EndoGI		0.1065	0.08137	0.09733		6.50842	8.51846	7.12162
Nucleus		Q8IPQ6	Polymerase (DNA-directed), delta interacting protein 2, isoform B	POLDIP2		0.1021	0.1025	0.08252		6.7889	6.76241	8.39975
Nucleus		Q8IMV6	Scaffold attachment factor B, isoform B	Saf-B		0.1444	0.1995	0.1644		4.80019	3.47442	4.21622
Nucleus		Q9W0J9	GH07301p	CT9987		0.1989	0.232	0.08821		3.4849	2.9877	7.85792
Nucleus		Q9W373	SET and MYND domain containing, arthropod-specific, member 9, isoform A (SET and MYND domain containing, arthropod-specific, member 9, isoform B)	SmydA-9		0.2512	0.06435	0.06456		2.75934	10.7715	10.7365
Nucleus		P02283	Histone H2B	His2B		0.006225	0.006656	0.007234		111.349	104.139	95.818
Nucleus		P84040	Histone H4	His4		0.008249	0.008241	0.006666		84.028	84.1096	103.982
Nucleus		Q4AB54;P02255;Q4AB94;Q4ABE3;Q4ABD8	Histone H1	His1:CG33861;His1;His1:CG33834;His1:CG33801;His1:CG33807		0.01061	0.01531	0.02166		65.3296	45.2741	32.0013
Plasma membrane		Q967D7	Protein turtle	tutl		0.0009039	0.002974	Unstable		766.841	233.069	#VALUE!
Plasma membrane		Q0E8X7	Reduction of Rh1, isoform A (Reduction of Rh1, isoform B)	roh		0.01168	0.03888	0.03021		59.3448	17.8279	22.9443
Plasma membrane		M9PDX8	Nervana 3, isoform E	nrv3		0.01444	0.02255	0.03255		48.0019	30.7382	21.2948
Plasma membrane		Q24048	Sodium/potassium-transporting ATPase subunit beta-2	nrv2		0.02179	0.03512	0.03483		31.8103	19.7365	19.9009
Plasma membrane		P13607	Sodium/potassium-transporting ATPase subunit alpha	Atpalpha		0.02435	0.02879	0.03308		28.466	24.076	20.9537
Plasma membrane		Q24046	Sodium/potassium-transporting ATPase subunit beta-1	nrv1		0.0257	0.04109	0.05287		26.9707	16.869	13.1104
Plasma membrane		A0A6H2EJK0	Amino acid transporter	Eaat1		0.03152	0.0587	0.06942		21.9907	11.8083	9.98483
Plasma membrane		Q9W259	FI23916p1 (Uncharacterized protein, isoform A) (Uncharacterized protein, isoform B)	CG13506-RA		0.03604	0.06834	0.064		19.2327	10.1426	10.8304
Plasma membrane		Q9V8R9	Protein 4.1 homolog	cora		0.03982	0.04956	0.04333		17.407	13.986	15.9969
Plasma membrane		P10674	Fasciclin-1	Fas1		0.04206	0.04074	0.04138		16.48	17.0139	16.7508
Plasma membrane		Q9VXM4	LD12946p (Membrane steroid binding protein, isoform A) (Membrane steroid binding protein, isoform B) (Membrane steroid binding protein, isoform C) (Steroid membrane binding protein)	MSBP		0.1178	0.1604	0.1708		5.8841	4.32137	4.05824
Plasma membrane		Q9VIH9	Protein quiver (Protein sleepless)	BcDNA:GH07967		0.1041	Unstable	0.09875		6.65847	#VALUE!	7.01921
Plasma membrane		Q9VK99	Protein quiver (Protein sleepless)	atilla		0.1734	0.2445	0.1928		3.99739	2.83496	3.59516
Plasma membrane		Q9VNC7	GH09711p (Sodium potassium chloride cotransporter, isoform B)	CG2509		Unstable	Unstable	Unstable		#VALUE!	#VALUE!	#VALUE!
Sarcoplasmic reticulum		Q8MSI2	GH15296p (Sarcoplasmic calcium-binding protein 1, isoform A) (Sarcoplasmic calcium-binding protein 1, isoform B)	Scp1		0.007113	0.01347	0.03123		97.4479	51.4586	22.1949
Sarcoplasmic reticulum		Q9VJ46	UDP-glucuronosyltransferase (EC 2.4.1.17)	Ugt36D1		0.01127	0.03753	Unstable		61.5037	18.4691	#VALUE!
Sarcoplasmic reticulum		P22700	Calcium-transporting ATPase sarcoplasmic/endoplasmic reticulum type	Ca-P60A		0.01451	0.02231	0.02993		47.7703	31.0689	23.1589
Sarcoplasmic reticulum		Q9VAM6	CDGSH iron-sulfur domain-containing protein 2 homolog	CG1458		0.01396	0.0315	0.03001		49.6524	22.0047	23.0972
Sarcoplasmic reticulum		E1JHT6	Reticulon-like protein	Rtnl1		0.01613	0.02399	0.03743		42.9725	28.8932	18.5185
Sarcoplasmic reticulum		Q76NQ0	Dolichyl-diphosphooligosaccharide--protein glycosyltransferase subunit 1	CG5364		0.05846	Unstable	0.08671		11.8568	#VALUE!	7.99386
Sarcoplasmic reticulum		A1Z9M2	Receptor expression-enhancing protein	ReepB		0.05019	0.1179	0.08383		13.8105	5.87911	8.26849
Sarcoplasmic reticulum		Q8IRR0	Uncharacterized protein, isoform B	Dmel\CG3566		0.06464	0.09297	0.07597		10.7232	7.4556	9.12396
Sarcoplasmic reticulum		Q9VVT8	LD09909p (Uncharacterized protein, isoform A) (Uncharacterized protein, isoform C) (EC 6.2.1.3)	CG3961-RA		0.05522	0.2116	0.1199		12.5525	3.27574	5.78104
Sarcoplasmic reticulum		Q8IPP8	Uncharacterized protein (EC 1.1.1.62) (EC 1.1.1.64)	Dmel\CG31548		0.08226	0.1226	0.09052		8.4263	5.65373	7.65739
Sarcoplasmic reticulum		Q9W4U2	RH09070p (Uncharacterized protein, isoform A) (Uncharacterized protein, isoform B) (EC 1.1.1.-) (EC 1.1.1.35) (EC 1.1.1.62)	BcDNA:RH09070		0.07849	0.2801	0.09371		8.83103	2.47464	7.39673
Sarcoplasmic reticulum		P29413	Calreticulin	Crc		0.09035	0.1493	0.1125		7.6718	4.64265	6.16131
Sarcoplasmic reticulum		A0A0B4KFE4	Acyl-CoA synthetase long-chain, isoform J (EC 6.2.1.3)	Acsl		0.09872	0.1676	0.1299		7.02135	4.13572	5.33601
Sarcoplasmic reticulum		X2JGK6	NADH-cytochrome b5 reductase (EC 1.6.2.2)	Dmel\CG5946		0.09584	0.1427	0.1032		7.23234	4.85737	6.71654
Sarcoplasmic reticulum		P29844	Heat shock 70 kDa protein cognate 3	Hsc70-3		0.1044	0.1103	0.1225		6.63934	6.2842	5.65834
Sarcoplasmic reticulum		Q7KLX3	Signal sequence receptor subunit delta (Translocon-associated protein subunit delta)	Tapdelta		0.09657	0.165	0.109		7.17767	4.20089	6.35915
Sarcoplasmic reticulum		Q3YMU0	Protein disulfide-isomerase	ERp60		0.1242	0.1548	0.1209		5.5809	4.47769	5.73323
Sarcoplasmic reticulum		Q7JZN0	Protein transport protein Sec61 subunit beta	Sec61beta		0.1321	0.1837	0.103		5.24714	3.77326	6.72958
Sarcoplasmic reticulum		Q9VWE9;Q9V668	Protein transport protein Sec61 gamma-2 subunit;Protein transport protein Sec61 gamma-1 subunit	Sec61gamma;SEC61G1		0.135	0.2396	0.1256		5.13442	2.89293	5.51869
Sarcoplasmic reticulum		Q9VG82	Probable cytochrome P450 9f2	Cyp9f2		0.1323	0.2657	0.2943		5.23921	2.60876	2.35524
Sarcoplasmic reticulum		Q27597	NADPH--cytochrome P450 reductase	Cpr		0.1686	0.1995	0.2005		4.11119	3.47442	3.45709
Sarcoplasmic reticulum		Q9V4N3	Cytochrome b5	Cyt-b5		0.164	0.2685	0.24		4.22651	2.58155	2.88811
Sarcoplasmic reticulum		P54399	Protein disulfide-isomerase	Pdi		0.1674	0.2501	0.1498		4.14066	2.77148	4.62715
Sarcoplasmic reticulum		Q9W2J4	UDP-glucuronosyltransferase (EC 2.4.1.17)	BEST:GH09393		0.1654	0.2861	0.1423		4.19073	2.42274	4.87103
Sarcoplasmic reticulum		Q9VGT0	UDP-glucuronosyltransferase (EC 2.4.1.17)	Ugt35b		0.1522	Unstable	Unstable		4.55419	#VALUE!	#VALUE!
Sarcoplasmic reticulum		Q9W3N1	RH59310p (Spidey)	spidey		0.1621	0.3056	0.1176		4.27605	2.26815	5.89411
Sarcoplasmic reticulum		Q9W3K9	FI02989p (Lipid droplet subset dehydrogenase 1) (EC 1.1.1.-) (EC 1.1.1.105)	Ldsdh1		0.2227	0.3659	0.3147		3.11247	1.89436	2.20256
Sarcoplasmic reticulum		Q7KB18	Epoxide hydrolase (EC 3.3.2.9)	Jheh2		0.207	0.419	0.2521		3.34854	1.65429	2.74949
Sarcoplasmic reticulum		Q9VFP1	Probable cytochrome P450 6d5	Cyp6d5		0.2061	0.3356	0.4535		3.36316	2.0654	1.52844
Sarcoplasmic reticulum		Q9VMT5	Probable cytochrome P450 28d1	Cyp28d1		0.2436	0.5912	0.6115		2.84543	1.17244	1.13352
Sarcoplasmic reticulum		Q9VPF3	4-hydroxyphenylpyruvate dioxygenase	Hpd		0.2691	0.4143	0.2077		2.5758	1.67306	3.33725
Sarcoplasmic reticulum		Q59DP9	Calcium-transporting ATPase	PMCA		0.3127	0.1184	0.0392		2.21665	5.85428	17.6823
Sarcoplasmic reticulum		Q9V3S0	Cytochrome P450 4g1	Cyp4g1		0.4371	0.9269	Unstable		1.58579	0.747812	#VALUE!
Unknown		Q9VNB1	AT23701p	Dmel\CG14668		0.001746	Unstable	0.01386		396.992	#VALUE!	50.0106
Unknown		C0HK92	Uncharacterized protein CG45076	CG45076		0.008855	0.01225	0.01244		78.2775	56.5834	55.7192
Unknown		X2JAM0	Uncharacterized protein, isoform C	Dmel\CG14445		0.01071	0.01404	0.1594		64.7196	49.3695	4.34848
Unknown		Q9W380	RH45008p (Uncharacterized protein, isoform A) (Uncharacterized protein, isoform B)	Dmel\CG9034		0.01248	0.04089	0.02316		55.5406	16.9515	29.9286
Unknown		Q6NP72	GEO09659p1 (RE35907p) (Uncharacterized protein, isoform A) (Uncharacterized protein, isoform B)	Dmel\CG13220		0.01325	0.02849	0.03278		52.313	24.3295	21.1454
Unknown		Q9VMR9	GEO08407p1 (RH62365p) (Uncharacterized protein, isoform A) (Uncharacterized protein, isoform B) (EC 3.6.1.7)	BcDNA:RH62365		0.01368	0.09879	0.04626		50.6687	7.01637	14.9837
Unknown		Q9VVG5	RH19679p	Dmel\CG7630		0.01503	0.04789	0.02781		46.1176	14.4737	24.9244
Unknown		Q9VCD9	Uncharacterized protein, isoform C (Uncharacterized protein, isoform D)	BcDNA:RE30346		0.01981	0.03828	0.04453		34.9898	18.1073	15.5658
Unknown		Q9W1X5	GH04942p (Nahoda, isoform A) (Nahoda, isoform B)	nahoda		0.03963	Unstable	Unstable		17.4905	#VALUE!	#VALUE!
Unknown		Q9VU75	RH45712p (Uncharacterized protein, isoform A) (Uncharacterized protein, isoform B)	Dmel\CG14109		0.0527	0.05223	0.07517		13.1527	13.2711	9.22106
Unknown		D0Z756	MIP14966p (Uncharacterized protein, isoform B)	CG14762-RA		0.05355	0.0557	0.05285		12.9439	12.4443	13.1154
Unknown		Q9VC06	LD37516p (SD01727p)	Dmel\CG11771		0.05466	0.08208	0.06265		12.6811	8.44478	11.0638
Unknown		B7Z0C9	GH15104p1 (Uncharacterized protein, isoform A) (Uncharacterized protein, isoform B) (Uncharacterized protein, isoform C) (Uncharacterized protein, isoform D)	mus312-RD		0.06629	Unstable	Unstable		10.4563	#VALUE!	#VALUE!
Unknown		C0HK95	Protein anoxia up-regulated	fau		0.07891	0.1167	0.08358		8.78402	5.93956	8.29322
Unknown		Q9VRP2	Uncharacterized protein, isoform A (Uncharacterized protein, isoform C) (Uncharacterized protein, isoform D)	BEST:CK00496		0.08324	0.1535	0.08043		8.32709	4.51562	8.61802
Unknown		Q9VQB4	LD06553p (Uncharacterized protein, isoform A) (EC 1.-.-.-) (Uncharacterized protein, isoform B) (Uncharacterized protein, isoform C)	Dmel\CG3609		0.08501	0.1165	0.09213		8.15371	5.94976	7.52358
Unknown		A1Z7Z4	Uncharacterized protein, isoform B	Dmel\CG1648		0.09482	0.1326	0.1561		7.31014	5.22735	4.4404
Unknown		Q9W3C3	LD10016p (Uncharacterized protein, isoform A) (Uncharacterized protein, isoform C) (Uncharacterized protein, isoform D) (Uncharacterized protein, isoform F) (Uncharacterized protein, isoform G)	Dmel\CG2004		0.1043	0.1966	0.16		6.64571	3.52567	4.33217
Unknown		Q86BG3	Uncharacterized protein, isoform A	Dmel\CG33170		0.09581	0.05723	0.0778		7.2346	12.1116	8.90935
Unknown		E1JGY6	Lethal (2) 01289, isoform F	l(2)01289		0.1122	0.1644	0.03655		6.17778	4.21622	18.9644
Unknown		Q9VBS7	Uncharacterized protein, isoform B (Uncharacterized protein, isoform C) (Uncharacterized protein, isoform D)	Dmel\CG10550		0.1919	0.2595	0.2355		3.61202	2.67109	2.9433
Unknown		Q9VKR7	Uncharacterized protein, isoform B (Uncharacterized protein, isoform D)	Dmel\CG7300		0.2565	Unstable	Unstable		2.70233	#VALUE!	#VALUE!
Unknown		Q9W5B4	GH18858p	EG:103E12.2		0.4637	1.21	0.295		1.49482	0.572849	2.34965

## Sheet: Lipids
Species		Rate constants (d-1)				Half-life (d)
		Wild-type	ΔTaz	ΔCrls1		Wild-type	ΔTaz	ΔCrls1
PG(16:1/16:1)		0.2372	0.3967	0.3		2.92221	1.74728	2.31049
PG(16:0/16:1)		0.2491	0.3921	0.1867		2.78261	1.76778	3.71263
PG(16:1/18:2)		0.2471	0.4394	0.2695		2.80513	1.57749	2.57197
PG(16:1/18:1)		0.2604	0.4092	0.2024		2.66186	1.69391	3.42464
PG(16:0/18:1)		0.205	0.37	0.1564		3.38121	1.87337	4.43189
PG(18:1/18:2)		0.258	0.4046	0.2164		2.68662	1.71317	3.20308
CL(16:1/16:1/16:1/16:1)		0.02364				29.3209
CL(18:2/16:1/16:1/16:1)		0.01908	0.8913			36.3285	9.47699
CL(18:2/16:1/18:2/16:1)		0.02215	0.9565			31.2933	9.24689
CL(18:3/16:0/16:1/18:1)		0.03812	0.9309			18.1833	5.39834
CL(18:2/18:2/18:2/16:1)		0.02811				24.6584
CL(18:2/18:2/18:2/18:2)		0.03269				21.2036
CL(16:1/16:1/16:0/18:2)			0.8535				4.62715
CL(18:2/16:0/16:0/16:1)			0.8849				2.30129
CL(18:2/16:0/18:1/16:1)			0.9692				2.6887
PE(16:0/16:1)		0.1486	0.1559	0.1726		4.66452	4.4461	4.01592
PE(16:1/18:2)		0.04261	0.09126	0.1411		16.2672	7.5953	4.91245
PE(16:1/18:1)		0.04397	0.07114	0.1209		15.7641	9.74342	5.73323
PE(16:0/18:1)		0.09692	0.09257	0.1117		7.15175	7.48782	6.20544
PE(18:1/18:2)		0.05222	0.05642	0.102		13.2736	12.2855	6.79556
PE(18:1/18:1)		0.04376	0.04827	0.09098		15.8397	14.3598	7.61868
PE(16:1/14:0)		0.1389	0.1325	0.1986		4.99026	5.2313	3.49017
PE(16:1/16:1)		0.04483	0.09901	0.1572		15.4617	7.00078	4.40933
PE(18:0e/18:3)		0.01723	0.01298	0.01651		40.2291	53.4012	41.9835
PE(18:0e/18:2)		0.01432	0.01274	0.01564		48.4041	54.4072	44.3189
PE(18:2/18:2)		0.0645	0.07877	0.09977		10.7465	8.79963	6.94745
PE(20:0e/18:2)		0.01695	0.01421	0.02174		40.8936	48.7788	31.8835
PC (16:1/16:1)		0.294	0.2905	0.3568		2.35764	2.38605	1.94268
PC(16:0/16:1)		0.2944	0.3452	0.3028		2.35444	2.00796	2.28913
PC(16:1/18:2)		0.2326	0.2656	0.3137		2.98	2.60974	2.20959
PC(16:1/18:1)		0.2142	0.2752	0.3076		3.23598	2.5187	2.2534
PC(16:0/18:1)		0.2018	0.2457	0.2091		3.43482	2.82111	3.31491
PC(18:1/18:2)		0.1828	0.2303	0.3122		3.79183	3.00976	2.2202
PI(16:0/16:1)		0.7148	0.6432	0.2985		0.969708	1.07765	2.3221
PI(16:0/18:3)		0.5916	0.4984	0.303		1.17165	1.39074	2.28761
PI(16:1/18:1)		0.6553	0.6721	0.2962		1.05776	1.03132	2.34013
PI(16:0/18:1)		0.8673	0.756	0.3693		0.799201	0.916861	1.87692
PI(18:1/18:2)		0.4358	0.5304	0.2636		1.59052	1.30684	2.62954
PS(18:0/18:1)		0.1696	0.1792	0.2172		4.08695	3.86801	3.19129
PS(18:1/18:1)		0.2643	0.3013	0.4056		2.62258	2.30052	1.70894
PS(18:1/18:2)		0.4673	0.5388	0.5742		1.4833	1.28646	1.20715
PS(18:2/18:2)		0.3021	0.3517	0.3247		2.29443	1.97085	2.13473
TG(12:0/14:0/14:0)		0.02736	0.06524	0.1235		25.3343	10.6246	5.61253
TG(14:0/14:0/14:0)		0.01984	0.03697	0.1002		34.9369	18.7489	6.91764
TG(16:0/14:0/14:1)		0.03521	0.05148	0.113		19.6861	13.4644	6.13405
TG(16:0/14:0/16:1)		0.03261	0.04729	0.09941		21.2557	14.6574	6.97261
TG(16:0/14:1/18:1)		0.06247	0.08967	0.1746		11.0957	7.72998	3.96992
TG(16:0/14:0/18:1)		0.03403	0.04951	0.09207		20.3687	14.0001	7.52848
